# Supplementary material for: Andrographolide Attenuates Gut-Brain-Axis Associated Pathology in Gulf War Illness by Modulating Bacteriome-Virome Associated Inflammation and Microglia-Neuron Proinflammatory Crosstalk
Source: Brain Sci. 2021 Jul 9;11(7):905. doi: 10.3390/brainsci11070905 (PMC8304847; doi:10.3390/brainsci11070905)
Supplement: Supplementary file 1 [file brainsci-11-00905-s001.zip › brainsci-1285377-supplmentary/brainsci-1285377 TableS1.xlsx]

## Sheet: Sheet1
Contig	superkingdom	phylum	class	order	family	genus	species
Contig_10	Viruses	Uroviricota	Caudoviricetes	Caudovirales	Siphoviridae	NA	Clostridium phage c-st
Contig_10006	Viruses	Nucleocytoviricota	Megaviricetes	Algavirales	Phycodnaviridae	NA	Orpheovirus IHUMI-LCC2
Contig_10011	Viruses	Uroviricota	Caudoviricetes	Caudovirales	Myoviridae	Taranisvirus	Faecalibacterium virus Taranis
Contig_10014	Viruses	Uroviricota	Caudoviricetes	Caudovirales	Myoviridae	Polybotosvirus	Agrobacterium virus Atuph07
Contig_10037	Viruses	Hofneiviricota	Faserviricetes	Tubulavirales	Inoviridae	NA	Ralstonia phage RSS0
Contig_10047	Viruses	Uroviricota	Caudoviricetes	Caudovirales	Siphoviridae	NA	Clostridium phage phi3626
Contig_10050	Viruses	Uroviricota	Caudoviricetes	Caudovirales	Siphoviridae	NA	Streptococcus phage 315.2
Contig_10067	Viruses	Uroviricota	Caudoviricetes	Caudovirales	Siphoviridae	Hiyaavirus	Streptomyces virus Hiyaa
Contig_10086	Viruses	Uroviricota	Caudoviricetes	Caudovirales	Siphoviridae	NA	Clostridium phage phiCD111
Contig_10090	Viruses	Uroviricota	Caudoviricetes	Caudovirales	Siphoviridae	Spbetavirus	Bacillus virus SPbeta
Contig_10096	Viruses	Uroviricota	Caudoviricetes	Caudovirales	Siphoviridae	NA	Gordonia phage Blueberry
Contig_10114	Viruses	Peploviricota	Herviviricetes	Herpesvirales	Herpesviridae	Cytomegalovirus	Macacine betaherpesvirus 3
Contig_10118	Viruses	Uroviricota	Caudoviricetes	Caudovirales	Siphoviridae	Attoomivirus	Streptomyces virus Attoomi
Contig_10122	Viruses	Nucleocytoviricota	Megaviricetes	Imitervirales	Mimiviridae	Cafeteriavirus	Cafeteria roenbergensis virus
Contig_10125	Viruses	Nucleocytoviricota	Megaviricetes	Algavirales	Phycodnaviridae	Chlorovirus	Paramecium bursaria Chlorella virus A1
Contig_10134	Viruses	Uroviricota	Caudoviricetes	Caudovirales	Myoviridae	Mosigvirus	Escherichia virus JS09
Contig_10150	Viruses	Nucleocytoviricota	Megaviricetes	Algavirales	Phycodnaviridae	Phaeovirus	Ectocarpus siliculosus virus 1
Contig_10164	Viruses	Uroviricota	Caudoviricetes	Caudovirales	Herelleviridae	Sciuriunavirus	Staphylococcus virus SscM1
Contig_1017	Viruses	Uroviricota	Caudoviricetes	Caudovirales	Podoviridae	Hollowayvirus	Pseudomonas virus F116
Contig_10183	Viruses	Nucleocytoviricota	Megaviricetes	Algavirales	Phycodnaviridae	Prasinovirus	Bathycoccus sp. RCC1105 virus BpV
Contig_10200	Viruses	Uroviricota	Caudoviricetes	Caudovirales	Siphoviridae	NA	Gordonia phage Lambo
Contig_10213	Viruses	Uroviricota	Caudoviricetes	Caudovirales	Siphoviridae	Psavirus	Listeria virus LP302
Contig_10238	Viruses	Uroviricota	Caudoviricetes	Caudovirales	Myoviridae	NA	Cronobacter phage S13
Contig_10265	Viruses	Uroviricota	Caudoviricetes	Caudovirales	Myoviridae	Brigitvirus	Faecalibacterium virus Brigit
Contig_10272	Viruses	NA	NA	NA	NA	Pandoravirus	Pandoravirus salinus
Contig_102725	Viruses	Uroviricota	Caudoviricetes	Caudovirales	Siphoviridae	Mudcatvirus	Arthrobacter virus Circum
Contig_102726	Viruses	Uroviricota	Caudoviricetes	Caudovirales	Siphoviridae	Oengusvirus	Faecalibacterium virus Oengus
Contig_10273	Viruses	Uroviricota	Caudoviricetes	Caudovirales	Myoviridae	NA	Lactobacillus phage phi jlb1
Contig_102733	Viruses	Uroviricota	Caudoviricetes	Caudovirales	Siphoviridae	Oengusvirus	Faecalibacterium virus Oengus
Contig_10275	Viruses	Nucleocytoviricota	Megaviricetes	Algavirales	Phycodnaviridae	Phaeovirus	Ectocarpus siliculosus virus 1
Contig_10282	Viruses	Nucleocytoviricota	Megaviricetes	Imitervirales	Mimiviridae	Cafeteriavirus	Cafeteria roenbergensis virus
Contig_10284	Viruses	Uroviricota	Caudoviricetes	Caudovirales	Siphoviridae	NA	Enterobacteria phage YYZ-2008
Contig_102872	Viruses	Uroviricota	Caudoviricetes	Caudovirales	Siphoviridae	Mudcatvirus	Arthrobacter virus Mudcat
Contig_1029	Viruses	Uroviricota	Caudoviricetes	Caudovirales	Myoviridae	Naesvirus	Burkholderia virus Bcep781
Contig_10293	Viruses	Uroviricota	Caudoviricetes	Caudovirales	Podoviridae	NA	Cellulophaga phage phi46:3
Contig_102950	Viruses	Uroviricota	Caudoviricetes	Caudovirales	Siphoviridae	NA	Clostridium phage phiCTP1
Contig_102951	Viruses	Uroviricota	Caudoviricetes	Caudovirales	Siphoviridae	NA	Gordonia phage Crocheter
Contig_102952	Viruses	Uroviricota	Caudoviricetes	Caudovirales	Siphoviridae	Oengusvirus	Faecalibacterium virus Oengus
Contig_102953	Viruses	Uroviricota	Caudoviricetes	Caudovirales	Herelleviridae	Wphvirus	Bacillus phage SalinJah
Contig_102954	Viruses	Uroviricota	Caudoviricetes	Caudovirales	Podoviridae	Jwalphavirus	Achromobacter virus Axp3
Contig_102955	Viruses	Uroviricota	Caudoviricetes	Caudovirales	Myoviridae	Lagaffevirus	Faecalibacterium virus Lagaffe
Contig_102956	Viruses	Uroviricota	Caudoviricetes	Caudovirales	Siphoviridae	Lughvirus	Faecalibacterium virus Lugh
Contig_102957	Viruses	Uroviricota	Caudoviricetes	Caudovirales	Siphoviridae	NA	Clostridium phage c-st
Contig_102963	Viruses	Uroviricota	Caudoviricetes	Caudovirales	Siphoviridae	Magadivirus	Bacillus virus Mgbh1
Contig_102964	Viruses	Uroviricota	Caudoviricetes	Caudovirales	Siphoviridae	NA	Clostridium phage vB_CpeS-CP51
Contig_102965	Viruses	Uroviricota	Caudoviricetes	Caudovirales	Siphoviridae	Bertelyvirus	Caulobacter virus CcrSC
Contig_102967	Viruses	Uroviricota	Caudoviricetes	Caudovirales	Siphoviridae	NA	Enterobacteria phage YYZ-2008
Contig_10297	Viruses	Uroviricota	Caudoviricetes	Caudovirales	Siphoviridae	Likavirus	Streptomyces virus Caliburn
Contig_102970	Viruses	Uroviricota	Caudoviricetes	Caudovirales	Myoviridae	Bellamyvirus	Synechococcus virus Bellamy
Contig_102971	Viruses	Uroviricota	Caudoviricetes	Caudovirales	Myoviridae	NA	Bacillus virus G
Contig_102974	Viruses	Uroviricota	Caudoviricetes	Caudovirales	Demerecviridae	Cetovirus	Vibrio virus Thalassa
Contig_102975	Viruses	Uroviricota	Caudoviricetes	Caudovirales	Siphoviridae	NA	Planktothrix phage PaV-LD
Contig_102978	Viruses	Uroviricota	Caudoviricetes	Caudovirales	Siphoviridae	NA	Gordonia phage Tanis
Contig_102980	Viruses	Uroviricota	Caudoviricetes	Caudovirales	Siphoviridae	Delepquintavirus	Stenotrophomonas virus DLP5
Contig_102983	Viruses	Uroviricota	Caudoviricetes	Caudovirales	Myoviridae	Eurybiavirus	Prochlorococcus phage P-HM2
Contig_10299	Viruses	Uroviricota	Caudoviricetes	Caudovirales	Siphoviridae	NA	Bacillus phage phBC6A51
Contig_102991	Viruses	Negarnaviricota	Monjiviricetes	Mononegavirales	Pneumoviridae	Orthopneumovirus	Human orthopneumovirus
Contig_102992	Viruses	Uroviricota	Caudoviricetes	Caudovirales	Herelleviridae	Bequatrovirus	Bacillus virus Troll
Contig_102993	Viruses	Uroviricota	Caudoviricetes	Caudovirales	Siphoviridae	NA	Croceibacter phage P2559Y
Contig_102996	Viruses	Uroviricota	Caudoviricetes	Caudovirales	Myoviridae	Phikzvirus	Pseudomonas phage 201phi2-1
Contig_102998	Viruses	Uroviricota	Caudoviricetes	Caudovirales	Siphoviridae	NA	Enterobacteria phage YYZ-2008
Contig_102999	Viruses	Uroviricota	Caudoviricetes	Caudovirales	Myoviridae	Punavirus	Escherichia virus RCS47
Contig_103000	Viruses	Nucleocytoviricota	Megaviricetes	Algavirales	Phycodnaviridae	Chlorovirus	Acanthocystis turfacea chlorella virus 1
Contig_103001	Viruses	Uroviricota	Caudoviricetes	Caudovirales	Siphoviridae	NA	Planktothrix phage PaV-LD
Contig_103007	Viruses	Uroviricota	Caudoviricetes	Caudovirales	Siphoviridae	NA	Lactococcus phage P087
Contig_103012	Viruses	Nucleocytoviricota	Megaviricetes	Imitervirales	Mimiviridae	Cafeteriavirus	Cafeteria roenbergensis virus
Contig_103013	Viruses	Uroviricota	Caudoviricetes	Caudovirales	Siphoviridae	Hiyaavirus	Streptomyces virus Hiyaa
Contig_103022	Viruses	Uroviricota	Caudoviricetes	Caudovirales	Siphoviridae	NA	Planktothrix phage PaV-LD
Contig_103025	Viruses	Uroviricota	Caudoviricetes	Caudovirales	Myoviridae	Eurybiavirus	Prochlorococcus phage P-HM1
Contig_103027	Viruses	NA	NA	NA	NA	NA	Sulfolobales Virus YNP2
Contig_103030	Viruses	Nucleocytoviricota	Megaviricetes	Algavirales	Phycodnaviridae	Prasinovirus	Micromonas pusilla virus 12T
Contig_103033	Viruses	Uroviricota	Caudoviricetes	Caudovirales	Myoviridae	NA	Enterobacteria phage phi92
Contig_103035	Viruses	Cressdnaviricota	Arfiviricetes	Cirlivirales	Circoviridae	NA	Avon-Heathcote Estuary associated circular virus 12
Contig_10304	Viruses	Uroviricota	Caudoviricetes	Caudovirales	Siphoviridae	Bridgettevirus	Arthrobacter virus Peas
Contig_103041	Viruses	Nucleocytoviricota	Pokkesviricetes	Chitovirales	Poxviridae	NA	BeAn 58058 virus
Contig_103043	Viruses	Nucleocytoviricota	Megaviricetes	Algavirales	Phycodnaviridae	Prymnesiovirus	Phaeocystis globosa virus
Contig_103046	Viruses	Uroviricota	Caudoviricetes	Caudovirales	Myoviridae	Mimasvirus	Cronobacter virus GAP32
Contig_103049	Viruses	Nucleocytoviricota	Megaviricetes	Algavirales	Phycodnaviridae	Chlorovirus	Paramecium bursaria Chlorella virus NY2A
Contig_103050	Viruses	Uroviricota	Caudoviricetes	Caudovirales	Siphoviridae	NA	Gordonia phage Kenosha
Contig_103053	Viruses	Uroviricota	Caudoviricetes	Caudovirales	Siphoviridae	NA	Paenibacillus phage Jacopo
Contig_103077	Viruses	Uroviricota	Caudoviricetes	Caudovirales	Siphoviridae	Shapirovirus	Caulobacter virus phiCbK
Contig_103081	Viruses	Uroviricota	Caudoviricetes	Caudovirales	Siphoviridae	Bowservirus	Gordonia virus Bowser
Contig_103082	Viruses	Uroviricota	Caudoviricetes	Caudovirales	Siphoviridae	NA	Stx2-converting phage 1717
Contig_103084	Viruses	Nucleocytoviricota	Megaviricetes	Algavirales	Phycodnaviridae	Chlorovirus	Only Syngen Nebraska virus 5
Contig_103091	Viruses	Uroviricota	Caudoviricetes	Caudovirales	Siphoviridae	NA	Streptococcus phage SM1
Contig_103098	Viruses	Uroviricota	Caudoviricetes	Caudovirales	Siphoviridae	Sitaravirus	Paenibacillus virus Sitara
Contig_103107	Viruses	NA	NA	NA	NA	NA	Pacmanvirus A23
Contig_103111	Viruses	Nucleocytoviricota	Megaviricetes	Algavirales	Phycodnaviridae	NA	Orpheovirus IHUMI-LCC2
Contig_103115	Viruses	Uroviricota	Caudoviricetes	Caudovirales	Myoviridae	NA	Bacillus virus G
Contig_103121	Viruses	Nucleocytoviricota	Megaviricetes	Algavirales	Phycodnaviridae	NA	Orpheovirus IHUMI-LCC2
Contig_103133	Viruses	Uroviricota	Caudoviricetes	Caudovirales	Siphoviridae	NA	Planktothrix phage PaV-LD
Contig_103138	Viruses	Uroviricota	Caudoviricetes	Caudovirales	Autographiviridae	Powvirus	Powvirus S08C41
Contig_10314	Viruses	Nucleocytoviricota	Megaviricetes	Imitervirales	Mimiviridae	Mimivirus	Megavirus chiliensis
Contig_103140	Viruses	Uroviricota	Caudoviricetes	Caudovirales	Myoviridae	NA	Bacillus virus G
Contig_103144	Viruses	Nucleocytoviricota	Megaviricetes	Algavirales	Phycodnaviridae	Chlorovirus	Paramecium bursaria Chlorella virus AR158
Contig_103149	Viruses	Uroviricota	Caudoviricetes	Caudovirales	Siphoviridae	NA	Mycobacterium phage Jolie1
Contig_103160	Viruses	Uroviricota	Caudoviricetes	Caudovirales	Siphoviridae	Oengusvirus	Faecalibacterium virus Oengus
Contig_103162	Viruses	NA	NA	NA	Pithoviridae	NA	Cedratvirus A11
Contig_103173	Viruses	Nucleocytoviricota	Megaviricetes	Algavirales	Phycodnaviridae	NA	Orpheovirus IHUMI-LCC2
Contig_10318	Viruses	Nucleocytoviricota	Megaviricetes	Algavirales	Phycodnaviridae	Phaeovirus	Feldmannia irregularis virus a
Contig_103193	Viruses	Uroviricota	Caudoviricetes	Caudovirales	Myoviridae	Brigitvirus	Faecalibacterium virus Brigit
Contig_10320	Viruses	Nucleocytoviricota	Megaviricetes	Algavirales	Phycodnaviridae	Phaeovirus	Feldmannia irregularis virus a
Contig_103207	Viruses	Nucleocytoviricota	Megaviricetes	Imitervirales	Mimiviridae	Mimivirus	Acanthamoeba polyphaga mimivirus
Contig_103213	Viruses	Nucleocytoviricota	Megaviricetes	Algavirales	Phycodnaviridae	NA	Orpheovirus IHUMI-LCC2
Contig_103215	Viruses	Uroviricota	Caudoviricetes	Caudovirales	Myoviridae	Peduovirus	Escherichia virus fiAA91ss
Contig_103216	Viruses	Nucleocytoviricota	Megaviricetes	Algavirales	Phycodnaviridae	Prymnesiovirus	Phaeocystis globosa virus
Contig_10322	Viruses	Nucleocytoviricota	Megaviricetes	Algavirales	Phycodnaviridae	NA	Chrysochromulina ericina virus
Contig_103239	Viruses	Uroviricota	Caudoviricetes	Caudovirales	Myoviridae	NA	Bacillus phage 0305phi8-36
Contig_10327	Viruses	Nucleocytoviricota	Megaviricetes	Algavirales	Phycodnaviridae	NA	Chrysochromulina ericina virus
Contig_103284	Viruses	Nucleocytoviricota	Megaviricetes	Algavirales	Phycodnaviridae	Phaeovirus	Feldmannia irregularis virus a
Contig_103292	Viruses	Nucleocytoviricota	Megaviricetes	Algavirales	Phycodnaviridae	Chlorovirus	Only Syngen Nebraska virus 5
Contig_103293	Viruses	Nucleocytoviricota	Megaviricetes	Imitervirales	Mimiviridae	Mimivirus	Megavirus chiliensis
Contig_103303	Viruses	Nucleocytoviricota	Megaviricetes	Algavirales	Phycodnaviridae	Phaeovirus	Feldmannia species virus
Contig_103320	Viruses	Uroviricota	Caudoviricetes	Caudovirales	Siphoviridae	Oengusvirus	Faecalibacterium virus Oengus
Contig_103326	Viruses	Uroviricota	Caudoviricetes	Caudovirales	Myoviridae	NA	Bacillus virus G
Contig_103331	Viruses	Uroviricota	Caudoviricetes	Caudovirales	Myoviridae	Asteriusvirus	Escherichia virus PBECO4
Contig_103334	Viruses	Nucleocytoviricota	Megaviricetes	Pimascovirales	Marseilleviridae	Marseillevirus	Marseillevirus marseillevirus
Contig_103338	Viruses	Uroviricota	Caudoviricetes	Caudovirales	Siphoviridae	Oengusvirus	Faecalibacterium virus Oengus
Contig_103358	Viruses	Uroviricota	Caudoviricetes	Caudovirales	Siphoviridae	NA	Paenibacillus phage PG1
Contig_103372	Viruses	Nucleocytoviricota	Megaviricetes	Pimascovirales	Iridoviridae	Megalocytivirus	Scale drop disease virus
Contig_103389	Viruses	Uroviricota	Caudoviricetes	Caudovirales	Siphoviridae	Spbetavirus	Bacillus virus SPbeta
Contig_103427	Viruses	Uroviricota	Caudoviricetes	Caudovirales	Siphoviridae	Sitaravirus	Paenibacillus virus Diva
Contig_103460	Viruses	Nucleocytoviricota	Megaviricetes	Algavirales	Phycodnaviridae	Phaeovirus	Ectocarpus siliculosus virus 1
Contig_10348	Viruses	Nucleocytoviricota	Megaviricetes	Algavirales	Phycodnaviridae	NA	Orpheovirus IHUMI-LCC2
Contig_103485	Viruses	Uroviricota	Caudoviricetes	Caudovirales	Autographiviridae	NA	Pasteurella phage PHB01
Contig_10349	Viruses	Nucleocytoviricota	Megaviricetes	Algavirales	Phycodnaviridae	Prymnesiovirus	Phaeocystis globosa virus
Contig_103504	Viruses	Uroviricota	Caudoviricetes	Caudovirales	Myoviridae	NA	Mycobacterium phage Myrna
Contig_103513	Viruses	Uroviricota	Caudoviricetes	Caudovirales	Siphoviridae	NA	Bacteriophage vB_NpeS-2AV2
Contig_103526	Viruses	Uroviricota	Caudoviricetes	Caudovirales	Myoviridae	NA	Deep-sea thermophilic phage D6E
Contig_10353	Viruses	NA	NA	NA	Baculoviridae	Alphabaculovirus	Thysanoplusia orichalcea nucleopolyhedrovirus
Contig_103542	Viruses	Uroviricota	Caudoviricetes	Caudovirales	Siphoviridae	NA	Synechococcus phage S-CBS3
Contig_103557	Viruses	Nucleocytoviricota	Megaviricetes	Imitervirales	Mimiviridae	Mimivirus	Megavirus chiliensis
Contig_10357	Viruses	Nucleocytoviricota	Megaviricetes	Imitervirales	Mimiviridae	Mimivirus	Acanthamoeba polyphaga mimivirus
Contig_103571	Viruses	Uroviricota	Caudoviricetes	Caudovirales	Myoviridae	NA	Bacillus virus G
Contig_103604	Viruses	Uroviricota	Caudoviricetes	Caudovirales	Siphoviridae	Magadivirus	Bacillus virus Mgbh1
Contig_103708	Viruses	Nucleocytoviricota	Megaviricetes	Imitervirales	Mimiviridae	Mimivirus	Megavirus chiliensis
Contig_103723	Viruses	Uroviricota	Caudoviricetes	Caudovirales	Myoviridae	Tigrvirus	Burkholderia virus KL3
Contig_103729	Viruses	Nucleocytoviricota	Megaviricetes	Algavirales	Phycodnaviridae	NA	Orpheovirus IHUMI-LCC2
Contig_103731	Viruses	Nucleocytoviricota	Megaviricetes	Imitervirales	Mimiviridae	Cafeteriavirus	Cafeteria roenbergensis virus
Contig_103738	Viruses	NA	NA	NA	NA	Pandoravirus	Pandoravirus dulcis
Contig_103764	Viruses	Uroviricota	Caudoviricetes	Caudovirales	Siphoviridae	NA	Cellulophaga phage phi10:1
Contig_103770	Viruses	Uroviricota	Caudoviricetes	Caudovirales	Myoviridae	NA	Bacillus virus G
Contig_103777	Viruses	Uroviricota	Caudoviricetes	Caudovirales	Myoviridae	Punavirus	Escherichia virus P1
Contig_103779	Viruses	Nucleocytoviricota	Megaviricetes	Algavirales	Phycodnaviridae	Phaeovirus	Ectocarpus siliculosus virus 1
Contig_103782	Viruses	Nucleocytoviricota	Megaviricetes	Algavirales	Phycodnaviridae	NA	Orpheovirus IHUMI-LCC2
Contig_10383	Viruses	Nucleocytoviricota	Megaviricetes	Algavirales	Phycodnaviridae	NA	Aureococcus anophagefferens virus
Contig_103907	Viruses	NA	NA	NA	NA	NA	Kaumoebavirus
Contig_103927	Viruses	Uroviricota	Caudoviricetes	Caudovirales	Siphoviridae	Spbetavirus	Bacillus virus SPbeta
Contig_103985	Viruses	Uroviricota	Caudoviricetes	Caudovirales	Myoviridae	Taranisvirus	Faecalibacterium virus Taranis
Contig_104030	Viruses	Nucleocytoviricota	Megaviricetes	Imitervirales	Mimiviridae	Cafeteriavirus	Cafeteria roenbergensis virus
Contig_104040	Viruses	Uroviricota	Caudoviricetes	Caudovirales	Myoviridae	Lagaffevirus	Faecalibacterium virus Lagaffe
Contig_104042	Viruses	Uroviricota	Caudoviricetes	Caudovirales	Siphoviridae	Jenstvirus	Brevibacillus virus Jenst
Contig_104050	Viruses	Uroviricota	Caudoviricetes	Caudovirales	Siphoviridae	NA	Bacillus phage vB_BtS_BMBtp14
Contig_104059	Viruses	Uroviricota	Caudoviricetes	Caudovirales	Podoviridae	Lederbergvirus	Salmonella virus P22
Contig_104118	Viruses	Uroviricota	Caudoviricetes	Caudovirales	Myoviridae	NA	Bacillus virus G
Contig_104120	Viruses	Nucleocytoviricota	Megaviricetes	Imitervirales	Mimiviridae	Mimivirus	Megavirus chiliensis
Contig_104159	Viruses	Uroviricota	Caudoviricetes	Caudovirales	Myoviridae	NA	Synechococcus phage ACG-2014f
Contig_104179	Viruses	Uroviricota	Caudoviricetes	Caudovirales	Myoviridae	Mushuvirus	Faecalibacterium virus Mushu
Contig_104186	Viruses	Uroviricota	Caudoviricetes	Caudovirales	Siphoviridae	NA	Geobacillus virus E3
Contig_104189	Viruses	Uroviricota	Caudoviricetes	Caudovirales	Myoviridae	Eneladusvirus	Serratia virus BF
Contig_104195	Viruses	Uroviricota	Caudoviricetes	Caudovirales	Siphoviridae	NA	Brevibacillus phage Sundance
Contig_104258	Viruses	Nucleocytoviricota	Megaviricetes	Algavirales	Phycodnaviridae	Phaeovirus	Feldmannia species virus
Contig_104268	Viruses	Uroviricota	Caudoviricetes	Caudovirales	Myoviridae	NA	Enterobacteria phage phi92
Contig_10428	Viruses	Uroviricota	Caudoviricetes	Caudovirales	Myoviridae	NA	Rhodothermus phage RM378
Contig_104284	Viruses	Nucleocytoviricota	Megaviricetes	Imitervirales	Mimiviridae	Cafeteriavirus	Cafeteria roenbergensis virus
Contig_104297	Viruses	Nucleocytoviricota	Megaviricetes	Imitervirales	Mimiviridae	Cafeteriavirus	Cafeteria roenbergensis virus
Contig_104301	Viruses	Uroviricota	Caudoviricetes	Caudovirales	Siphoviridae	NA	Planktothrix phage PaV-LD
Contig_104310	Viruses	Uroviricota	Caudoviricetes	Caudovirales	Siphoviridae	NA	Planktothrix phage PaV-LD
Contig_104334	Viruses	Uroviricota	Caudoviricetes	Caudovirales	Siphoviridae	Delepquintavirus	Stenotrophomonas virus DLP5
Contig_104342	Viruses	Uroviricota	Caudoviricetes	Caudovirales	Myoviridae	Mimasvirus	Cronobacter virus GAP32
Contig_104357	Viruses	Nucleocytoviricota	Megaviricetes	Algavirales	Phycodnaviridae	Chlorovirus	Only Syngen Nebraska virus 5
Contig_10437	Viruses	Nucleocytoviricota	Megaviricetes	Algavirales	Phycodnaviridae	Chlorovirus	Acanthocystis turfacea chlorella virus 1
Contig_104370	Viruses	Nucleocytoviricota	Megaviricetes	Algavirales	Phycodnaviridae	NA	Orpheovirus IHUMI-LCC2
Contig_10441	Viruses	Uroviricota	Caudoviricetes	Caudovirales	Myoviridae	NA	Bacillus virus G
Contig_10442	Viruses	Uroviricota	Caudoviricetes	Caudovirales	Myoviridae	Tidunavirus	Vibrio virus VP4B
Contig_104439	Viruses	Uroviricota	Caudoviricetes	Caudovirales	Siphoviridae	NA	Planktothrix phage PaV-LD
Contig_104447	Viruses	Uroviricota	Caudoviricetes	Caudovirales	Myoviridae	Lagaffevirus	Faecalibacterium virus Lagaffe
Contig_104460	Viruses	Uroviricota	Caudoviricetes	Caudovirales	Myoviridae	Brigitvirus	Faecalibacterium virus Brigit
Contig_104549	Viruses	Nucleocytoviricota	Megaviricetes	Imitervirales	Mimiviridae	NA	Moumouvirus
Contig_104556	Viruses	NA	NA	NA	NA	Pandoravirus	Pandoravirus macleodensis
Contig_104569	Viruses	Nucleocytoviricota	Megaviricetes	Algavirales	Phycodnaviridae	Chlorovirus	Only Syngen Nebraska virus 5
Contig_104688	Viruses	Nucleocytoviricota	Megaviricetes	Algavirales	Phycodnaviridae	Prymnesiovirus	Phaeocystis globosa virus
Contig_104711	Viruses	Uroviricota	Caudoviricetes	Caudovirales	Myoviridae	Vhmlvirus	Vibrio virus VP585
Contig_104722	Viruses	Uroviricota	Caudoviricetes	Caudovirales	Myoviridae	NA	Bacillus virus G
Contig_104735	Viruses	Nucleocytoviricota	Megaviricetes	Algavirales	Phycodnaviridae	Chlorovirus	Paramecium bursaria Chlorella virus A1
Contig_104744	Viruses	Uroviricota	Caudoviricetes	Caudovirales	Myoviridae	Polybotosvirus	Agrobacterium virus Atuph07
Contig_104798	Viruses	Uroviricota	Caudoviricetes	Caudovirales	Myoviridae	NA	Bacillus virus G
Contig_104815	Viruses	Uroviricota	Caudoviricetes	Caudovirales	Siphoviridae	Phietavirus	Staphylococcus phage StauST398-5
Contig_104852	Viruses	Uroviricota	Caudoviricetes	Caudovirales	Myoviridae	NA	Alteromonas phage vB_AmeM_PT11-V22
Contig_104892	Viruses	Uroviricota	Caudoviricetes	Caudovirales	Myoviridae	Thornevirus	Bacillus virus SP15
Contig_10491	Viruses	Uroviricota	Caudoviricetes	Caudovirales	Siphoviridae	Trippvirus	Paenibacillus virus Tripp
Contig_10496	Viruses	Uroviricota	Caudoviricetes	Caudovirales	Herelleviridae	NA	Bacillus virus Moonbeam
Contig_10505	Viruses	Uroviricota	Caudoviricetes	Caudovirales	Siphoviridae	NA	Clostridium phage phiCD211
Contig_10512	Viruses	Uroviricota	Caudoviricetes	Caudovirales	Myoviridae	Thornevirus	Bacillus virus SP15
Contig_10517	Viruses	Nucleocytoviricota	Megaviricetes	Algavirales	Phycodnaviridae	Phaeovirus	Feldmannia irregularis virus a
Contig_10534	Viruses	Uroviricota	Caudoviricetes	Caudovirales	Myoviridae	NA	Vibrio phage X29
Contig_10535	Viruses	Uroviricota	Caudoviricetes	Caudovirales	Siphoviridae	Rowavirus	Streptomyces virus Rowa
Contig_10542	Viruses	Uroviricota	Caudoviricetes	Caudovirales	Podoviridae	NA	Erwinia phage PEp14
Contig_10570	Viruses	Uroviricota	Caudoviricetes	Caudovirales	Siphoviridae	NA	Planktothrix phage PaV-LD
Contig_10576	Viruses	Uroviricota	Caudoviricetes	Caudovirales	Siphoviridae	Spbetavirus	Bacillus virus SPbeta
Contig_106	Viruses	NA	NA	NA	NA	Pandoravirus	Pandoravirus salinus
Contig_10601	Viruses	Nucleocytoviricota	Megaviricetes	Imitervirales	Mimiviridae	Mimivirus	Megavirus chiliensis
Contig_10614	Viruses	Uroviricota	Caudoviricetes	Caudovirales	Siphoviridae	Brujitavirus	Mycobacterium virus Brujita
Contig_10620	Viruses	Nucleocytoviricota	Megaviricetes	Algavirales	Phycodnaviridae	Chlorovirus	Paramecium bursaria Chlorella virus 1
Contig_10622	Viruses	Uroviricota	Caudoviricetes	Caudovirales	Myoviridae	NA	Enterobacteria phage phi92
Contig_10632	Viruses	NA	NA	NA	Bicaudaviridae	NA	Acidianus tailed spindle virus
Contig_10633	Viruses	Uroviricota	Caudoviricetes	Caudovirales	Siphoviridae	NA	Anoxybacillus phage A403
Contig_10655	Viruses	Uroviricota	Caudoviricetes	Caudovirales	Siphoviridae	NA	Riemerella phage RAP44
Contig_10662	Viruses	Uroviricota	Caudoviricetes	Caudovirales	Siphoviridae	NA	Geobacillus phage GBK2
Contig_10690	Viruses	Nucleocytoviricota	Megaviricetes	Algavirales	Phycodnaviridae	Chlorovirus	Only Syngen Nebraska virus 5
Contig_10725	Viruses	Uroviricota	Caudoviricetes	Caudovirales	Myoviridae	NA	Bacillus virus G
Contig_10733	Viruses	Uroviricota	Caudoviricetes	Caudovirales	Herelleviridae	NA	Bacillus phage SP-10
Contig_10767	Viruses	Uroviricota	Caudoviricetes	Caudovirales	Siphoviridae	Sitaravirus	Paenibacillus phage PBL1c
Contig_1077	Viruses	Uroviricota	Caudoviricetes	Caudovirales	Podoviridae	NA	Bacteriophage APSE-2
Contig_10785	Viruses	Nucleocytoviricota	Megaviricetes	Algavirales	Phycodnaviridae	Raphidovirus	Heterosigma akashiwo virus 01
Contig_10809	Viruses	Uroviricota	Caudoviricetes	Caudovirales	Myoviridae	Svunavirus	Geobacillus virus GBSV1
Contig_10810	Viruses	Uroviricota	Caudoviricetes	Caudovirales	Podoviridae	NA	Erwinia phage PEp14
Contig_10896	Viruses	Uroviricota	Caudoviricetes	Caudovirales	Myoviridae	NA	Bacillus virus G
Contig_10897	Viruses	Uroviricota	Caudoviricetes	Caudovirales	Siphoviridae	NA	Synechococcus phage S-CBS3
Contig_10912	Viruses	Uroviricota	Caudoviricetes	Caudovirales	Siphoviridae	Delepquintavirus	Stenotrophomonas virus DLP5
Contig_10944	Viruses	Nucleocytoviricota	Megaviricetes	Pimascovirales	Marseilleviridae	NA	Lausannevirus
Contig_10950	Viruses	Nucleocytoviricota	Megaviricetes	Algavirales	Phycodnaviridae	Phaeovirus	Ectocarpus siliculosus virus 1
Contig_10954	Viruses	Negarnaviricota	Monjiviricetes	Mononegavirales	Pneumoviridae	Orthopneumovirus	Human orthopneumovirus
Contig_10961	Viruses	Nucleocytoviricota	Megaviricetes	Pimascovirales	Marseilleviridae	Marseillevirus	Tokyovirus A1
Contig_10965	Viruses	Uroviricota	Caudoviricetes	Caudovirales	Siphoviridae	Minunavirus	Microbacterium virus Min1
Contig_10998	Viruses	Uroviricota	Caudoviricetes	Caudovirales	Myoviridae	Phikzvirus	Pseudomonas virus phiKZ
Contig_11	Viruses	Uroviricota	Caudoviricetes	Caudovirales	Myoviridae	NA	Acinetobacter phage ZZ1
Contig_11020	Viruses	Uroviricota	Caudoviricetes	Caudovirales	Myoviridae	Punavirus	Escherichia virus RCS47
Contig_1104	Viruses	Uroviricota	Caudoviricetes	Caudovirales	Siphoviridae	Sitaravirus	Paenibacillus phage Pagassa
Contig_11041	Viruses	Nucleocytoviricota	Megaviricetes	Imitervirales	Mimiviridae	Mimivirus	Megavirus chiliensis
Contig_11057	Viruses	Uroviricota	Caudoviricetes	Caudovirales	Myoviridae	NA	Prochlorococcus phage P-TIM68
Contig_11064	Viruses	Uroviricota	Caudoviricetes	Caudovirales	Siphoviridae	NA	Planktothrix phage PaV-LD
Contig_11075	Viruses	Uroviricota	Caudoviricetes	Caudovirales	Ackermannviridae	NA	Rhizobium phage vB_RleM_P10VF
Contig_11086	Viruses	Uroviricota	Caudoviricetes	Caudovirales	Myoviridae	NA	Haemophilus phage SuMu
Contig_11093	Viruses	Uroviricota	Caudoviricetes	Caudovirales	Myoviridae	Peduovirus	Escherichia virus fiAA91ss
Contig_11097	Viruses	Uroviricota	Caudoviricetes	Caudovirales	Podoviridae	NA	Vibrio phage VvAW1
Contig_11108	Viruses	Uroviricota	Caudoviricetes	Caudovirales	Myoviridae	Toutatisvirus	Faecalibacterium virus Toutatis
Contig_11120	Viruses	Nucleocytoviricota	Megaviricetes	Algavirales	Phycodnaviridae	Phaeovirus	Feldmannia irregularis virus a
Contig_11125	Viruses	Uroviricota	Caudoviricetes	Caudovirales	Siphoviridae	Jenstvirus	Brevibacillus virus Jenst
Contig_11127	Viruses	Uroviricota	Caudoviricetes	Caudovirales	Myoviridae	Brigitvirus	Faecalibacterium virus Brigit
Contig_11134	Viruses	Uroviricota	Caudoviricetes	Caudovirales	Myoviridae	Peduovirus	Escherichia virus fiAA91ss
Contig_11164	Viruses	NA	NA	NA	NA	Pandoravirus	Pandoravirus inopinatum
Contig_11182	Viruses	Uroviricota	Caudoviricetes	Caudovirales	Siphoviridae	NA	Clostridium phage c-st
Contig_11196	Viruses	Nucleocytoviricota	Megaviricetes	Algavirales	Phycodnaviridae	NA	Orpheovirus IHUMI-LCC2
Contig_11207	Viruses	Nucleocytoviricota	Megaviricetes	Algavirales	Phycodnaviridae	Chlorovirus	Paramecium bursaria Chlorella virus NY2A
Contig_11213	Viruses	Uroviricota	Caudoviricetes	Caudovirales	Siphoviridae	NA	Planktothrix phage PaV-LD
Contig_11221	Viruses	NA	NA	NA	NA	Pandoravirus	Pandoravirus salinus
Contig_11225	Viruses	Uroviricota	Caudoviricetes	Caudovirales	Siphoviridae	Lughvirus	Faecalibacterium virus Lugh
Contig_11240	Viruses	Nucleocytoviricota	Megaviricetes	Algavirales	Phycodnaviridae	Prasinovirus	Ostreococcus lucimarinus virus 7
Contig_1126	Viruses	Uroviricota	Caudoviricetes	Caudovirales	Siphoviridae	NA	Brevibacillus phage Sundance
Contig_1127	Viruses	Uroviricota	Caudoviricetes	Caudovirales	Siphoviridae	NA	Brevibacillus phage Sundance
Contig_11351	Viruses	Uroviricota	Caudoviricetes	Caudovirales	Siphoviridae	Attisvirus	Gordonia virus Attis
Contig_11361	Viruses	Uroviricota	Caudoviricetes	Caudovirales	Siphoviridae	Cbastvirus	Cellulophaga virus ST
Contig_11390	Viruses	Uroviricota	Caudoviricetes	Caudovirales	Myoviridae	Polybotosvirus	Agrobacterium virus Atuph07
Contig_11396	Viruses	Nucleocytoviricota	Megaviricetes	Algavirales	Phycodnaviridae	NA	Chrysochromulina ericina virus
Contig_114043	Viruses	Uroviricota	Caudoviricetes	Caudovirales	Siphoviridae	Gesputvirus	Gordonia virus Gsput1
Contig_114044	Viruses	Uroviricota	Caudoviricetes	Caudovirales	Myoviridae	Toutatisvirus	Faecalibacterium virus Toutatis
Contig_114047	Viruses	Uroviricota	Caudoviricetes	Caudovirales	Demerecviridae	Cetovirus	Vibrio virus Thalassa
Contig_114053	Viruses	Uroviricota	Caudoviricetes	Caudovirales	Myoviridae	Taranisvirus	Faecalibacterium virus Taranis
Contig_114075	Viruses	Uroviricota	Caudoviricetes	Caudovirales	Herelleviridae	Kayvirus	Staphylococcus virus MCE2014
Contig_114076	Viruses	Uroviricota	Caudoviricetes	Caudovirales	Siphoviridae	NA	Lactococcus phage Q54
Contig_114079	Viruses	Uroviricota	Caudoviricetes	Caudovirales	Siphoviridae	Oengusvirus	Faecalibacterium virus Oengus
Contig_114092	Viruses	Uroviricota	Caudoviricetes	Caudovirales	Siphoviridae	Pepyhexavirus	Rhodococcus virus Poco6
Contig_114124	Viruses	Nucleocytoviricota	Megaviricetes	Algavirales	Phycodnaviridae	Chlorovirus	Paramecium bursaria Chlorella virus A1
Contig_114127	Viruses	Uroviricota	Caudoviricetes	Caudovirales	Siphoviridae	NA	Gordonia phage Avazak
Contig_114128	Viruses	Uroviricota	Caudoviricetes	Caudovirales	Siphoviridae	NA	Clostridium phage phiCTP1
Contig_114151	Viruses	Uroviricota	Caudoviricetes	Caudovirales	Ackermannviridae	NA	Sinorhizobium phage phiM9
Contig_114160	Viruses	Uroviricota	Caudoviricetes	Caudovirales	Siphoviridae	Likavirus	Streptomyces virus Lannister
Contig_114168	Viruses	Uroviricota	Caudoviricetes	Caudovirales	Siphoviridae	NA	Enterobacteria phage YYZ-2008
Contig_114173	Viruses	Uroviricota	Caudoviricetes	Caudovirales	Siphoviridae	Oengusvirus	Faecalibacterium virus Oengus
Contig_114178	Viruses	Nucleocytoviricota	Megaviricetes	Algavirales	Phycodnaviridae	NA	Aureococcus anophagefferens virus
Contig_114184	Viruses	NA	NA	NA	NA	NA	Hyperthermophilic Archaeal Virus 2
Contig_114185	Viruses	Uroviricota	Caudoviricetes	Caudovirales	Siphoviridae	Skunavirus	Lactococcus virus P008
Contig_114191	Viruses	Uroviricota	Caudoviricetes	Caudovirales	Siphoviridae	Spbetavirus	Bacillus virus SPbeta
Contig_114212	Viruses	Nucleocytoviricota	Megaviricetes	Algavirales	Phycodnaviridae	NA	Chrysochromulina ericina virus
Contig_114213	Viruses	Uroviricota	Caudoviricetes	Caudovirales	Siphoviridae	NA	Riemerella phage RAP44
Contig_114247	Viruses	Nucleocytoviricota	Megaviricetes	Algavirales	Phycodnaviridae	NA	Aureococcus anophagefferens virus
Contig_114263	Viruses	Uroviricota	Caudoviricetes	Caudovirales	Siphoviridae	Spbetavirus	Bacillus virus SPbeta
Contig_114285	Viruses	Uroviricota	Caudoviricetes	Caudovirales	Ackermannviridae	NA	Vibrio phage VAP7
Contig_114290	Viruses	Nucleocytoviricota	Megaviricetes	Imitervirales	Mimiviridae	Cafeteriavirus	Cafeteria roenbergensis virus
Contig_114307	Viruses	Uroviricota	Caudoviricetes	Caudovirales	Ackermannviridae	NA	Vibrio phage VAP7
Contig_11431	Viruses	Nucleocytoviricota	Megaviricetes	Algavirales	Phycodnaviridae	Phaeovirus	Ectocarpus siliculosus virus 1
Contig_114330	Viruses	Uroviricota	Caudoviricetes	Caudovirales	Siphoviridae	NA	Arthrobacter phage vB_ArS-ArV2
Contig_114353	Viruses	Uroviricota	Caudoviricetes	Caudovirales	Myoviridae	Anamdongvirus	Lactobacillus virus LBR48
Contig_114361	Viruses	Uroviricota	Caudoviricetes	Caudovirales	Siphoviridae	NA	Lactobacillus phage PLE2
Contig_114398	Viruses	Nucleocytoviricota	Megaviricetes	Algavirales	Phycodnaviridae	Chlorovirus	Paramecium bursaria Chlorella virus A1
Contig_114408	Viruses	Uroviricota	Caudoviricetes	Caudovirales	Siphoviridae	NA	Arthrobacter phage vB_ArS-ArV2
Contig_114409	Viruses	Uroviricota	Caudoviricetes	Caudovirales	Siphoviridae	NA	Brevibacillus phage Sundance
Contig_114415	Viruses	Uroviricota	Caudoviricetes	Caudovirales	Siphoviridae	NA	Brevibacillus phage Sundance
Contig_114424	Viruses	Nucleocytoviricota	Megaviricetes	Imitervirales	Mimiviridae	Mimivirus	Acanthamoeba polyphaga mimivirus
Contig_114470	Viruses	Uroviricota	Caudoviricetes	Caudovirales	Siphoviridae	NA	Geobacillus virus E2
Contig_114472	Viruses	Uroviricota	Caudoviricetes	Caudovirales	Siphoviridae	Spbetavirus	Bacillus virus SPbeta
Contig_114479	Viruses	Uroviricota	Caudoviricetes	Caudovirales	Siphoviridae	NA	Vibrio phage VpKK5
Contig_114482	Viruses	Nucleocytoviricota	Megaviricetes	Algavirales	Phycodnaviridae	Coccolithovirus	Emiliania huxleyi virus 86
Contig_114490	Viruses	Uroviricota	Caudoviricetes	Caudovirales	Siphoviridae	NA	Streptococcus virus 9872
Contig_114501	Viruses	Uroviricota	Caudoviricetes	Caudovirales	Myoviridae	Carpasinavirus	Xanthomonas virus Carpasina
Contig_114503	Viruses	Uroviricota	Caudoviricetes	Caudovirales	Siphoviridae	Oengusvirus	Faecalibacterium virus Oengus
Contig_1146	Viruses	Nucleocytoviricota	Megaviricetes	Algavirales	Phycodnaviridae	NA	Orpheovirus IHUMI-LCC2
Contig_11478	Viruses	Uroviricota	Caudoviricetes	Caudovirales	Myoviridae	Llyrvirus	Synechococcus virus SSKS1
Contig_115	Viruses	Uroviricota	Caudoviricetes	Caudovirales	Siphoviridae	NA	Bacillus phage vB_BanS-Tsamsa
Contig_11546	Viruses	Uroviricota	Caudoviricetes	Caudovirales	Siphoviridae	Andromedavirus	Bacillus virus Eoghan
Contig_11561	Viruses	Uroviricota	Caudoviricetes	Caudovirales	Siphoviridae	NA	Nodularia phage vB_NspS-kac68v161
Contig_1159	Viruses	Uroviricota	Caudoviricetes	Caudovirales	Siphoviridae	NA	Bacillus phage phi4J1
Contig_1168	Viruses	Uroviricota	Caudoviricetes	Caudovirales	Siphoviridae	Bantamvirus	Gordonia virus Bantam
Contig_11722	Viruses	Nucleocytoviricota	Megaviricetes	Algavirales	Phycodnaviridae	Prasinovirus	Yellowstone lake phycodnavirus 1
Contig_11741	Viruses	Nucleocytoviricota	Megaviricetes	Algavirales	Phycodnaviridae	Prasinovirus	Ostreococcus lucimarinus virus 1
Contig_11752	Viruses	Nucleocytoviricota	Megaviricetes	Imitervirales	Mimiviridae	Mimivirus	Acanthamoeba polyphaga mimivirus
Contig_11791	Viruses	Uroviricota	Caudoviricetes	Caudovirales	Myoviridae	Mushuvirus	Faecalibacterium virus Mushu
Contig_11805	Viruses	Uroviricota	Caudoviricetes	Caudovirales	Myoviridae	NA	Haemophilus phage SuMu
Contig_1181	Viruses	Uroviricota	Caudoviricetes	Caudovirales	NA	NA	Nitrincola phage 1M3-16
Contig_11817	Viruses	NA	NA	NA	Pithoviridae	NA	Cedratvirus A11
Contig_11872	Viruses	Uroviricota	Caudoviricetes	Caudovirales	Siphoviridae	NA	Streptococcus phage Dp-1
Contig_11937	Viruses	Uroviricota	Caudoviricetes	Caudovirales	Myoviridae	NA	Rhodococcus phage E3
Contig_11943	Viruses	Uroviricota	Caudoviricetes	Caudovirales	Myoviridae	NA	Bacillus virus G
Contig_11948	Viruses	Uroviricota	Caudoviricetes	Caudovirales	Myoviridae	Polybotosvirus	Agrobacterium virus Atuph07
Contig_11963	Viruses	Uroviricota	Caudoviricetes	Caudovirales	Siphoviridae	Metamorphoovirus	Microbacterium virus Fireman
Contig_1201	Viruses	Uroviricota	Caudoviricetes	Caudovirales	Podoviridae	Kelquatrovirus	Burkholderia virus KL4
Contig_12043	Viruses	Nucleocytoviricota	Megaviricetes	Algavirales	Phycodnaviridae	Chlorovirus	Only Syngen Nebraska virus 5
Contig_12046	Viruses	Nucleocytoviricota	Megaviricetes	Algavirales	Phycodnaviridae	Phaeovirus	Ectocarpus siliculosus virus 1
Contig_120682	Viruses	Uroviricota	Caudoviricetes	Caudovirales	Siphoviridae	Oengusvirus	Faecalibacterium virus Oengus
Contig_120684	Viruses	Uroviricota	Caudoviricetes	Caudovirales	Siphoviridae	NA	Gordonia phage Crocheter
Contig_120696	Viruses	Uroviricota	Caudoviricetes	Caudovirales	Siphoviridae	Sitaravirus	Paenibacillus virus Rani
Contig_120698	Viruses	Nucleocytoviricota	Megaviricetes	Imitervirales	Mimiviridae	Cafeteriavirus	Cafeteria roenbergensis virus
Contig_120699	Viruses	Uroviricota	Caudoviricetes	Caudovirales	Podoviridae	NA	Salmonella phage astrithr
Contig_120712	Viruses	Uroviricota	Caudoviricetes	Caudovirales	Siphoviridae	NA	Lactobacillus phage LF1
Contig_120715	Viruses	Uroviricota	Caudoviricetes	Caudovirales	Siphoviridae	NA	Lactobacillus phage LF1
Contig_12096	Viruses	Nucleocytoviricota	Megaviricetes	Algavirales	Phycodnaviridae	Chlorovirus	Only Syngen Nebraska virus 5
Contig_12151	Viruses	Uroviricota	Caudoviricetes	Caudovirales	Myoviridae	NA	Rhodococcus phage E3
Contig_12170	Viruses	Nucleocytoviricota	Megaviricetes	Algavirales	Phycodnaviridae	Phaeovirus	Ectocarpus siliculosus virus 1
Contig_121762	Viruses	Uroviricota	Caudoviricetes	Caudovirales	Siphoviridae	Oengusvirus	Faecalibacterium virus Oengus
Contig_121764	Viruses	Uroviricota	Caudoviricetes	Caudovirales	Siphoviridae	NA	Gordonia phage Untouchable
Contig_121772	Viruses	Uroviricota	Caudoviricetes	Caudovirales	Siphoviridae	NA	Gordonia phage Kenosha
Contig_121774	Viruses	NA	NA	NA	NA	NA	Mollivirus sibericum
Contig_122	Viruses	Uroviricota	Caudoviricetes	Caudovirales	Siphoviridae	NA	Bacillus phage vB_BanS-Tsamsa
Contig_12210	Viruses	Uroviricota	Caudoviricetes	Caudovirales	Siphoviridae	Vegasvirus	Paenibacillus virus Vegas
Contig_12234	Viruses	Nucleocytoviricota	Pokkesviricetes	Chitovirales	Poxviridae	Betaentomopoxvirus	Amsacta moorei entomopoxvirus
Contig_122417	Viruses	Uroviricota	Caudoviricetes	Caudovirales	Siphoviridae	NA	Gordonia phage Secretariat
Contig_122422	Viruses	Nucleocytoviricota	Megaviricetes	Algavirales	Phycodnaviridae	NA	Orpheovirus IHUMI-LCC2
Contig_122433	Viruses	Nucleocytoviricota	Megaviricetes	Algavirales	Phycodnaviridae	NA	Orpheovirus IHUMI-LCC2
Contig_122442	Viruses	Uroviricota	Caudoviricetes	Caudovirales	Siphoviridae	Mudcatvirus	Arthrobacter virus Mudcat
Contig_122451	Viruses	Uroviricota	Caudoviricetes	Caudovirales	Siphoviridae	Oengusvirus	Faecalibacterium virus Oengus
Contig_122452	Viruses	Nucleocytoviricota	Megaviricetes	Imitervirales	Mimiviridae	Mimivirus	Acanthamoeba polyphaga mimivirus
Contig_12378	Viruses	Uroviricota	Caudoviricetes	Caudovirales	Myoviridae	NA	Clostridium phage phiCT9441A
Contig_12408	Viruses	Uroviricota	Caudoviricetes	Caudovirales	Siphoviridae	Spbetavirus	Bacillus virus SPbeta
Contig_12410	Viruses	Uroviricota	Caudoviricetes	Caudovirales	Siphoviridae	NA	Planktothrix phage PaV-LD
Contig_124416	Viruses	Uroviricota	Caudoviricetes	Caudovirales	Siphoviridae	NA	Gordonia phage Chikenjars
Contig_124417	Viruses	Uroviricota	Caudoviricetes	Caudovirales	Myoviridae	Taranisvirus	Faecalibacterium virus Taranis
Contig_124423	Viruses	Uroviricota	Caudoviricetes	Caudovirales	Siphoviridae	Oengusvirus	Faecalibacterium virus Oengus
Contig_12458	Viruses	NA	NA	NA	Pithoviridae	NA	Cedratvirus A11
Contig_12466	Viruses	Nucleocytoviricota	Megaviricetes	Algavirales	Phycodnaviridae	NA	Orpheovirus IHUMI-LCC2
Contig_12476	Viruses	NA	NA	NA	NA	NA	Halovirus HGTV-1
Contig_12488	Viruses	Uroviricota	Caudoviricetes	Caudovirales	Myoviridae	Phitrevirus	Pseudomonas virus phi3
Contig_12492	Viruses	Nucleocytoviricota	Megaviricetes	Algavirales	Phycodnaviridae	NA	Orpheovirus IHUMI-LCC2
Contig_12497	Viruses	Uroviricota	Caudoviricetes	Caudovirales	Siphoviridae	NA	Planktothrix phage PaV-LD
Contig_124979	Viruses	Uroviricota	Caudoviricetes	Caudovirales	Siphoviridae	Scapunavirus	Streptomyces virus Scap1
Contig_124980	Viruses	Phixviricota	Malgrandaviricetes	Petitvirales	Microviridae	NA	Parabacteroides phage YZ-2015b
Contig_124981	Viruses	Uroviricota	Caudoviricetes	Caudovirales	Siphoviridae	NA	Lactobacillus phage JCL1032
Contig_124985	Viruses	NA	NA	NA	NA	Pandoravirus	Pandoravirus salinus
Contig_12500	Viruses	Nucleocytoviricota	Megaviricetes	Algavirales	Phycodnaviridae	Chlorovirus	Only Syngen Nebraska virus 5
Contig_12535	Viruses	Uroviricota	Caudoviricetes	Caudovirales	Siphoviridae	NA	Streptomyces phage Annadreamy
Contig_12537	Viruses	Uroviricota	Caudoviricetes	Caudovirales	Siphoviridae	Spbetavirus	Bacillus virus SPbeta
Contig_125847	Viruses	Uroviricota	Caudoviricetes	Caudovirales	Siphoviridae	NA	Gordonia phage Crocheter
Contig_125849	Viruses	Uroviricota	Caudoviricetes	Caudovirales	Siphoviridae	NA	Bacillus phage BtCS33
Contig_125896	Viruses	Uroviricota	Caudoviricetes	Caudovirales	Siphoviridae	NA	Planktothrix phage PaV-LD
Contig_12591	Viruses	Uroviricota	Caudoviricetes	Caudovirales	Siphoviridae	Sitaravirus	Paenibacillus phage PBL1c
Contig_125926	Viruses	Uroviricota	Caudoviricetes	Caudovirales	Siphoviridae	NA	Brevibacillus phage Sundance
Contig_125942	Viruses	Uroviricota	Caudoviricetes	Caudovirales	Myoviridae	NA	Bacillus virus G
Contig_125982	Viruses	Uroviricota	Caudoviricetes	Caudovirales	Myoviridae	Polybotosvirus	Agrobacterium virus Atuph07
Contig_126014	Viruses	Uroviricota	Caudoviricetes	Caudovirales	Myoviridae	Shalavirus	Bacillus virus Shbh1
Contig_126022	Viruses	Nucleocytoviricota	Megaviricetes	Algavirales	Phycodnaviridae	NA	Orpheovirus IHUMI-LCC2
Contig_126095	Viruses	Uroviricota	Caudoviricetes	Caudovirales	Siphoviridae	NA	Planktothrix phage PaV-LD
Contig_126118	Viruses	Uroviricota	Caudoviricetes	Caudovirales	Herelleviridae	NA	Bacillus virus Mater
Contig_1265	Viruses	Uroviricota	Caudoviricetes	Caudovirales	Myoviridae	NA	Bacillus virus G
Contig_12685	Viruses	Uroviricota	Caudoviricetes	Caudovirales	Myoviridae	Brigitvirus	Faecalibacterium virus Brigit
Contig_12692	Viruses	Uroviricota	Caudoviricetes	Caudovirales	Siphoviridae	NA	Clostridium phage phiCD211
Contig_12760	Viruses	Uroviricota	Caudoviricetes	Caudovirales	Myoviridae	Brigitvirus	Faecalibacterium virus Brigit
Contig_12766	Viruses	Uroviricota	Caudoviricetes	Caudovirales	Podoviridae	Schmidvirus	Helicobacter virus 1961P
Contig_12857	Viruses	Uroviricota	Caudoviricetes	Caudovirales	Siphoviridae	Spbetavirus	Bacillus virus SPbeta
Contig_12895	Viruses	Uroviricota	Caudoviricetes	Caudovirales	Myoviridae	Jimmervirus	Brevibacillus virus Osiris
Contig_130	Viruses	Uroviricota	Caudoviricetes	Caudovirales	Ackermannviridae	NA	Rhizobium phage vB_RleM_P10VF
Contig_13021	Viruses	Uroviricota	Caudoviricetes	Caudovirales	Podoviridae	NA	Erwinia phage PEp14
Contig_13026	Viruses	Uroviricota	Caudoviricetes	Caudovirales	Myoviridae	NA	Bacillus virus G
Contig_13048	Viruses	Nucleocytoviricota	Megaviricetes	Algavirales	Phycodnaviridae	Chlorovirus	Paramecium bursaria Chlorella virus A1
Contig_13065	Viruses	Uroviricota	Caudoviricetes	Caudovirales	Myoviridae	Bixzunavirus	Mycobacterium virus Bxz1
Contig_13069	Viruses	Nucleocytoviricota	Pokkesviricetes	Chitovirales	Poxviridae	Alphaentomopoxvirus	Anomala cuprea entomopoxvirus
Contig_13077	Viruses	NA	NA	NA	Bicaudaviridae	NA	Sulfolobus monocaudavirus SMV2
Contig_13092	Viruses	Uroviricota	Caudoviricetes	Caudovirales	Siphoviridae	Jenstvirus	Brevibacillus virus Jenst
Contig_13158	Viruses	Uroviricota	Caudoviricetes	Caudovirales	Podoviridae	Lederbergvirus	Salmonella virus P22
Contig_132249	Viruses	Nucleocytoviricota	Megaviricetes	Algavirales	Phycodnaviridae	Prasinovirus	Micromonas pusilla virus SP1
Contig_132251	Viruses	Uroviricota	Caudoviricetes	Caudovirales	Siphoviridae	NA	Planktothrix phage PaV-LD
Contig_132254	Viruses	Uroviricota	Caudoviricetes	Caudovirales	Siphoviridae	Nonagvirus	Escherichia virus JenK1
Contig_132256	Viruses	Uroviricota	Caudoviricetes	Caudovirales	Myoviridae	NA	Shigella phage SfIV
Contig_132261	Viruses	Uroviricota	Caudoviricetes	Caudovirales	Siphoviridae	NA	Staphylococcus phage phiRS7
Contig_132265	Viruses	Uroviricota	Caudoviricetes	Caudovirales	Myoviridae	Punavirus	Escherichia virus RCS47
Contig_132273	Viruses	Uroviricota	Caudoviricetes	Caudovirales	Siphoviridae	Lambdavirus	Escherichia virus HK630
Contig_132501	Viruses	Negarnaviricota	Monjiviricetes	Mononegavirales	Pneumoviridae	Orthopneumovirus	Human orthopneumovirus
Contig_132502	Viruses	Nucleocytoviricota	Pokkesviricetes	Chitovirales	Poxviridae	NA	Diachasmimorpha entomopoxvirus
Contig_132504	Viruses	Uroviricota	Caudoviricetes	Caudovirales	Myoviridae	Punavirus	Escherichia virus RCS47
Contig_13271	Viruses	Nucleocytoviricota	Megaviricetes	Algavirales	Phycodnaviridae	Phaeovirus	Ectocarpus siliculosus virus 1
Contig_1334	Viruses	Uroviricota	Caudoviricetes	Caudovirales	Siphoviridae	NA	Clostridium phage vB_CpeS-CP51
Contig_13400	Viruses	Uroviricota	Caudoviricetes	Caudovirales	Myoviridae	NA	Deep-sea thermophilic phage D6E
Contig_13419	Viruses	Nucleocytoviricota	Megaviricetes	Algavirales	Phycodnaviridae	NA	Aureococcus anophagefferens virus
Contig_13445	Viruses	Uroviricota	Caudoviricetes	Caudovirales	Siphoviridae	NA	Planktothrix phage PaV-LD
Contig_1346	Viruses	Uroviricota	Caudoviricetes	Caudovirales	Siphoviridae	Majavirus	Arthrobacter virus Maja
Contig_13460	Viruses	Nucleocytoviricota	Megaviricetes	Algavirales	Phycodnaviridae	Phaeovirus	Ectocarpus siliculosus virus 1
Contig_13485	Viruses	Uroviricota	Caudoviricetes	Caudovirales	Herelleviridae	Schiekvirus	Enterococcus virus EfV12
Contig_13504	Viruses	NA	NA	NA	NA	Pandoravirus	Pandoravirus dulcis
Contig_13517	Viruses	Uroviricota	Caudoviricetes	Caudovirales	Siphoviridae	NA	Planktothrix phage PaV-LD
Contig_1355	Viruses	Uroviricota	Caudoviricetes	Caudovirales	Siphoviridae	Jenstvirus	Brevibacillus virus Jenst
Contig_1356	Viruses	Uroviricota	Caudoviricetes	Caudovirales	Siphoviridae	NA	Clostridium phage c-st
Contig_13639	Viruses	Nucleocytoviricota	Megaviricetes	Imitervirales	Mimiviridae	Mimivirus	Megavirus chiliensis
Contig_13674	Viruses	Nucleocytoviricota	Megaviricetes	Imitervirales	Mimiviridae	Cafeteriavirus	Cafeteria roenbergensis virus
Contig_13677	Viruses	Uroviricota	Caudoviricetes	Caudovirales	Myoviridae	Mushuvirus	Faecalibacterium virus Mushu
Contig_13790	Viruses	Nucleocytoviricota	Megaviricetes	Algavirales	Phycodnaviridae	NA	Orpheovirus IHUMI-LCC2
Contig_13846	Viruses	Uroviricota	Caudoviricetes	Caudovirales	Myoviridae	Thornevirus	Bacillus virus SP15
Contig_13867	Viruses	Uroviricota	Caudoviricetes	Caudovirales	Myoviridae	Phapecoctavirus	Escherichia virus phAPEC8
Contig_1389	Viruses	Uroviricota	Caudoviricetes	Caudovirales	Herelleviridae	Harbinvirus	Lactobacillus virus Bromius
Contig_13893	Viruses	Uroviricota	Caudoviricetes	Caudovirales	Herelleviridae	Kayvirus	Staphylococcus virus MCE2014
Contig_13919	Viruses	Nucleocytoviricota	Megaviricetes	Algavirales	Phycodnaviridae	Phaeovirus	Feldmannia species virus
Contig_1392	Viruses	Nucleocytoviricota	Megaviricetes	Algavirales	Phycodnaviridae	Phaeovirus	Ectocarpus siliculosus virus 1
Contig_1393	Viruses	Nucleocytoviricota	Megaviricetes	Algavirales	Phycodnaviridae	Phaeovirus	Ectocarpus siliculosus virus 1
Contig_14	Viruses	Uroviricota	Caudoviricetes	Caudovirales	Siphoviridae	NA	Brevibacillus phage Sundance
Contig_14040	Viruses	Uroviricota	Caudoviricetes	Caudovirales	Myoviridae	Lagaffevirus	Faecalibacterium virus Lagaffe
Contig_14042	Viruses	Uroviricota	Caudoviricetes	Caudovirales	Myoviridae	Taranisvirus	Faecalibacterium virus Taranis
Contig_14043	Viruses	Uroviricota	Caudoviricetes	Caudovirales	Siphoviridae	NA	Geobacillus virus E3
Contig_14044	Viruses	Uroviricota	Caudoviricetes	Caudovirales	Myoviridae	Lagaffevirus	Faecalibacterium virus Lagaffe
Contig_14047	Viruses	Uroviricota	Caudoviricetes	Caudovirales	Myoviridae	Brigitvirus	Faecalibacterium virus Brigit
Contig_14048	Viruses	Uroviricota	Caudoviricetes	Caudovirales	Myoviridae	Toutatisvirus	Faecalibacterium virus Toutatis
Contig_14050	Viruses	Uroviricota	Caudoviricetes	Caudovirales	Siphoviridae	NA	Rhodobacter phage RcapNL
Contig_14062	Viruses	Uroviricota	Caudoviricetes	Caudovirales	Siphoviridae	NA	Paenibacillus phage Yerffej
Contig_14063	Viruses	Uroviricota	Caudoviricetes	Caudovirales	Siphoviridae	NA	Planktothrix phage PaV-LD
Contig_14076	Viruses	Nucleocytoviricota	Megaviricetes	Algavirales	Phycodnaviridae	Chlorovirus	Paramecium bursaria Chlorella virus A1
Contig_14081	Viruses	Uroviricota	Caudoviricetes	Caudovirales	Siphoviridae	NA	Planktothrix phage PaV-LD
Contig_14089	Viruses	Uroviricota	Caudoviricetes	Caudovirales	Siphoviridae	NA	Geobacillus phage GBK2
Contig_14109	Viruses	Uroviricota	Caudoviricetes	Caudovirales	Siphoviridae	NA	Planktothrix phage PaV-LD
Contig_14125	Viruses	Uroviricota	Caudoviricetes	Caudovirales	Myoviridae	Brunovirus	Salmonella virus SEN34
Contig_14133	Viruses	Uroviricota	Caudoviricetes	Caudovirales	Siphoviridae	NA	Serratia phage Eta
Contig_14186	Viruses	Uroviricota	Caudoviricetes	Caudovirales	Myoviridae	Lagaffevirus	Faecalibacterium virus Lagaffe
Contig_14193	Viruses	Uroviricota	Caudoviricetes	Caudovirales	Myoviridae	NA	Bacillus virus G
Contig_14205	Viruses	Nucleocytoviricota	Megaviricetes	Algavirales	Phycodnaviridae	NA	Aureococcus anophagefferens virus
Contig_1423	Viruses	Uroviricota	Caudoviricetes	Caudovirales	Siphoviridae	NA	Brucella phage BiPBO1
Contig_14267	Viruses	Uroviricota	Caudoviricetes	Caudovirales	Siphoviridae	Vegasvirus	Paenibacillus virus Vegas
Contig_14283	Viruses	Nucleocytoviricota	Megaviricetes	Algavirales	Phycodnaviridae	Chlorovirus	Paramecium bursaria Chlorella virus 1
Contig_14288	Viruses	Uroviricota	Caudoviricetes	Caudovirales	Siphoviridae	Sitaravirus	Paenibacillus virus Sitara
Contig_14289	Viruses	Uroviricota	Caudoviricetes	Caudovirales	Myoviridae	NA	Bacillus phage BCD7
Contig_14295	Viruses	NA	NA	NA	Pithoviridae	NA	Cedratvirus A11
Contig_14296	Viruses	Uroviricota	Caudoviricetes	Caudovirales	Myoviridae	NA	Bacillus virus G
Contig_1431	Viruses	Uroviricota	Caudoviricetes	Caudovirales	Siphoviridae	NA	Staphylococcus phage phiN315
Contig_14324	Viruses	Nucleocytoviricota	Megaviricetes	Algavirales	Phycodnaviridae	NA	Orpheovirus IHUMI-LCC2
Contig_14345	Viruses	Uroviricota	Caudoviricetes	Caudovirales	Myoviridae	Eponavirus	Faecalibacterium virus Epona
Contig_14379	Viruses	Uroviricota	Caudoviricetes	Caudovirales	Myoviridae	NA	Shigella phage SfII
Contig_14381	Viruses	Uroviricota	Caudoviricetes	Caudovirales	Siphoviridae	Cheoctovirus	Mycobacterium phage Estave1
Contig_14383	Viruses	Nucleocytoviricota	Pokkesviricetes	Asfuvirales	Asfarviridae	Asfivirus	African swine fever virus
Contig_14395	Viruses	Uroviricota	Caudoviricetes	Caudovirales	Ackermannviridae	NA	Vibrio phage VAP7
Contig_144	Viruses	Uroviricota	Caudoviricetes	Caudovirales	Myoviridae	NA	Bacillus virus G
Contig_14412	Viruses	Uroviricota	Caudoviricetes	Caudovirales	Myoviridae	Lagaffevirus	Faecalibacterium virus Lagaffe
Contig_14413	Viruses	NA	NA	NA	NA	Pandoravirus	Pandoravirus macleodensis
Contig_14434	Viruses	Uroviricota	Caudoviricetes	Caudovirales	Myoviridae	Lubbockvirus	Clostridium virus phiCD27
Contig_14438	Viruses	Nucleocytoviricota	Megaviricetes	Algavirales	Phycodnaviridae	Chlorovirus	Paramecium bursaria Chlorella virus 1
Contig_14470	Viruses	Nucleocytoviricota	Megaviricetes	Pimascovirales	Iridoviridae	Ranavirus	Singapore grouper iridovirus
Contig_14508	Viruses	Uroviricota	Caudoviricetes	Caudovirales	Herelleviridae	NA	Bacillus phage vB_BmeM-Goe8
Contig_14534	Viruses	Nucleocytoviricota	Megaviricetes	Pimascovirales	Marseilleviridae	NA	Lausannevirus
Contig_14560	Viruses	Nucleocytoviricota	Megaviricetes	Algavirales	Phycodnaviridae	Prasinovirus	Micromonas sp. RCC1109 virus MpV1
Contig_1458	Viruses	Uroviricota	Caudoviricetes	Caudovirales	Siphoviridae	NA	Cronobacter phage phiES15
Contig_14580	Viruses	Uroviricota	Caudoviricetes	Caudovirales	Myoviridae	NA	Bacillus virus G
Contig_1461	Viruses	Uroviricota	Caudoviricetes	Caudovirales	Siphoviridae	NA	Clostridium phage phiCT19406A
Contig_1479	Viruses	Uroviricota	Caudoviricetes	Caudovirales	Siphoviridae	NA	Gordonia phage Crocheter
Contig_148	Viruses	Uroviricota	Caudoviricetes	Caudovirales	Podoviridae	NA	Cronobacter phage vB_CsaP_GAP52
Contig_1480	Viruses	Uroviricota	Caudoviricetes	Caudovirales	Siphoviridae	NA	Bacteroides phage B124-14
Contig_14872	Viruses	Uroviricota	Caudoviricetes	Caudovirales	Siphoviridae	NA	Geobacillus virus E3
Contig_14958	Viruses	Uroviricota	Caudoviricetes	Caudovirales	Myoviridae	Mushuvirus	Faecalibacterium virus Mushu
Contig_15	Viruses	Uroviricota	Caudoviricetes	Caudovirales	Siphoviridae	Oengusvirus	Faecalibacterium virus Oengus
Contig_15031	Viruses	Uroviricota	Caudoviricetes	Caudovirales	Podoviridae	NA	Aeromonas phage LAh9
Contig_15132	Viruses	Uroviricota	Caudoviricetes	Caudovirales	Siphoviridae	Delepquintavirus	Stenotrophomonas virus DLP5
Contig_15172	Viruses	Uroviricota	Caudoviricetes	Caudovirales	Myoviridae	Phitrevirus	Pseudomonas virus phi3
Contig_15275	Viruses	Uroviricota	Caudoviricetes	Caudovirales	Myoviridae	Slopekvirus	Klebsiella virus KP27
Contig_15359	Viruses	Nucleocytoviricota	Megaviricetes	Algavirales	Phycodnaviridae	Prasinovirus	Micromonas sp. RCC1109 virus MpV1
Contig_15448	Viruses	Nucleocytoviricota	Megaviricetes	Algavirales	Phycodnaviridae	Chlorovirus	Paramecium bursaria Chlorella virus A1
Contig_15478	Viruses	Nucleocytoviricota	Megaviricetes	Algavirales	Phycodnaviridae	Prymnesiovirus	Phaeocystis globosa virus
Contig_15547	Viruses	Nucleocytoviricota	Megaviricetes	Imitervirales	Mimiviridae	Mimivirus	Acanthamoeba polyphaga mimivirus
Contig_15548	Viruses	Nucleocytoviricota	Megaviricetes	Algavirales	Phycodnaviridae	Chlorovirus	Paramecium bursaria Chlorella virus 1
Contig_15585	Viruses	Nucleocytoviricota	Megaviricetes	Pimascovirales	Iridoviridae	Chloriridovirus	Invertebrate iridescent virus 30
Contig_157	Viruses	Uroviricota	Caudoviricetes	Caudovirales	Ackermannviridae	NA	Sinorhizobium phage phiM9
Contig_15749	Viruses	Nucleocytoviricota	Megaviricetes	Imitervirales	Mimiviridae	Mimivirus	Megavirus chiliensis
Contig_15770	Viruses	Uroviricota	Caudoviricetes	Caudovirales	Siphoviridae	NA	Geobacillus virus E3
Contig_15771	Viruses	Nucleocytoviricota	Megaviricetes	Imitervirales	Mimiviridae	Cafeteriavirus	Cafeteria roenbergensis virus
Contig_15772	Viruses	Nucleocytoviricota	Megaviricetes	Imitervirales	Mimiviridae	NA	Moumouvirus
Contig_15773	Viruses	Uroviricota	Caudoviricetes	Caudovirales	Siphoviridae	Likavirus	Streptomyces virus Hydra
Contig_15775	Viruses	Uroviricota	Caudoviricetes	Caudovirales	Siphoviridae	NA	Planktothrix phage PaV-LD
Contig_15776	Viruses	Nucleocytoviricota	Megaviricetes	Algavirales	Phycodnaviridae	Chlorovirus	Paramecium bursaria Chlorella virus A1
Contig_15777	Viruses	Uroviricota	Caudoviricetes	Caudovirales	Siphoviridae	NA	Tetraselmis viridis virus S20
Contig_15778	Viruses	Uroviricota	Caudoviricetes	Caudovirales	Myoviridae	Polybotosvirus	Agrobacterium virus Atuph07
Contig_15779	Viruses	Uroviricota	Caudoviricetes	Caudovirales	Siphoviridae	Getseptimavirus	Gordonia virus GTE7
Contig_15780	Viruses	Nucleocytoviricota	Megaviricetes	Algavirales	Phycodnaviridae	NA	Orpheovirus IHUMI-LCC2
Contig_15782	Viruses	Uroviricota	Caudoviricetes	Caudovirales	Myoviridae	Jimmervirus	Brevibacillus phage Jimmer1
Contig_15789	Viruses	Uroviricota	Caudoviricetes	Caudovirales	Myoviridae	NA	Aeromonas virus 65
Contig_1579	Viruses	Uroviricota	Caudoviricetes	Caudovirales	Siphoviridae	NA	Enterobacteria phage YYZ-2008
Contig_15790	Viruses	Uroviricota	Caudoviricetes	Caudovirales	Siphoviridae	NA	Streptococcus virus 9872
Contig_15799	Viruses	Nucleocytoviricota	Megaviricetes	Algavirales	Phycodnaviridae	NA	Orpheovirus IHUMI-LCC2
Contig_15817	Viruses	Uroviricota	Caudoviricetes	Caudovirales	Siphoviridae	NA	Butyrivibrio virus Arawn
Contig_15822	Viruses	Uroviricota	Caudoviricetes	Caudovirales	Myoviridae	Myohalovirus	Natrialba phage PhiCh1
Contig_15864	Viruses	Uroviricota	Caudoviricetes	Caudovirales	Myoviridae	NA	Bacillus virus G
Contig_15872	Viruses	Uroviricota	Caudoviricetes	Caudovirales	Myoviridae	Salacisavirus	Prochlorococcus virus PSSM2
Contig_15899	Viruses	Nucleocytoviricota	Megaviricetes	Algavirales	Phycodnaviridae	Phaeovirus	Ectocarpus siliculosus virus 1
Contig_1590	Viruses	Uroviricota	Caudoviricetes	Caudovirales	Myoviridae	Eponavirus	Faecalibacterium virus Epona
Contig_15901	Viruses	Uroviricota	Caudoviricetes	Caudovirales	Siphoviridae	Delepquintavirus	Stenotrophomonas virus DLP5
Contig_15902	Viruses	Nucleocytoviricota	Megaviricetes	Imitervirales	Mimiviridae	Mimivirus	Megavirus chiliensis
Contig_15904	Viruses	Uroviricota	Caudoviricetes	Caudovirales	Siphoviridae	NA	Geobacillus virus E3
Contig_15933	Viruses	Uroviricota	Caudoviricetes	Caudovirales	Siphoviridae	NA	Bacillus phage vB_BanS-Tsamsa
Contig_15938	Viruses	Uroviricota	Caudoviricetes	Caudovirales	Myoviridae	NA	Prochlorococcus phage P-TIM68
Contig_15967	Viruses	Uroviricota	Caudoviricetes	Caudovirales	Myoviridae	Phitrevirus	Pseudomonas virus phi3
Contig_16012	Viruses	Nucleocytoviricota	Megaviricetes	Algavirales	Phycodnaviridae	Chlorovirus	Paramecium bursaria Chlorella virus NY2A
Contig_1606	Viruses	Nucleocytoviricota	Megaviricetes	Pimascovirales	Marseilleviridae	NA	Tunisvirus
Contig_16102	Viruses	Uroviricota	Caudoviricetes	Caudovirales	Myoviridae	NA	Bacillus phage AR9
Contig_16116	Viruses	Uroviricota	Caudoviricetes	Caudovirales	Myoviridae	NA	Bacillus virus G
Contig_16161	Viruses	Uroviricota	Caudoviricetes	Caudovirales	Myoviridae	NA	Enterobacteria phage phi92
Contig_16208	Viruses	Uroviricota	Caudoviricetes	Caudovirales	Siphoviridae	NA	Planktothrix phage PaV-LD
Contig_16291	Viruses	NA	NA	NA	Bicaudaviridae	NA	Sulfolobus monocaudavirus SMV1
Contig_16340	Viruses	Nucleocytoviricota	Megaviricetes	Algavirales	Phycodnaviridae	Prymnesiovirus	Phaeocystis globosa virus
Contig_16347	Viruses	Uroviricota	Caudoviricetes	Caudovirales	Myoviridae	NA	Bacillus virus G
Contig_1635	Viruses	Uroviricota	Caudoviricetes	Caudovirales	Siphoviridae	NA	Gordonia phage Secretariat
Contig_1636	Viruses	Uroviricota	Caudoviricetes	Caudovirales	Siphoviridae	Oengusvirus	Faecalibacterium virus Oengus
Contig_1637	Viruses	Uroviricota	Caudoviricetes	Caudovirales	Siphoviridae	Oengusvirus	Faecalibacterium virus Oengus
Contig_1640	Viruses	Phixviricota	Malgrandaviricetes	Petitvirales	Microviridae	NA	Alces alces faeces associated microvirus MP10 5560
Contig_1641	Viruses	Uroviricota	Caudoviricetes	Caudovirales	Myoviridae	Lubbockvirus	Clostridium virus phiCD27
Contig_1645	Viruses	Uroviricota	Caudoviricetes	Caudovirales	Siphoviridae	NA	Butyrivibrio virus Arawn
Contig_1655	Viruses	Nucleocytoviricota	Megaviricetes	Algavirales	Phycodnaviridae	Prymnesiovirus	Phaeocystis globosa virus
Contig_1656	Viruses	Uroviricota	Caudoviricetes	Caudovirales	Siphoviridae	NA	Rhodobacter phage RcapNL
Contig_16581	Viruses	Uroviricota	Caudoviricetes	Caudovirales	Siphoviridae	NA	Clostridium phage phi3626
Contig_16591	Viruses	Nucleocytoviricota	Megaviricetes	Algavirales	Phycodnaviridae	NA	Aureococcus anophagefferens virus
Contig_16613	Viruses	Uroviricota	Caudoviricetes	Caudovirales	Siphoviridae	NA	Geobacillus virus E3
Contig_16617	Viruses	Uroviricota	Caudoviricetes	Caudovirales	Myoviridae	Brigitvirus	Faecalibacterium virus Brigit
Contig_16618	Viruses	Uroviricota	Caudoviricetes	Caudovirales	Siphoviridae	Vegasvirus	Paenibacillus virus Vegas
Contig_16625	Viruses	Uroviricota	Caudoviricetes	Caudovirales	Siphoviridae	Omegavirus	Mycobacterium phage MiaZeal
Contig_16628	Viruses	Nucleocytoviricota	Megaviricetes	Imitervirales	Mimiviridae	Cafeteriavirus	Cafeteria roenbergensis virus
Contig_16630	Viruses	Nucleocytoviricota	Megaviricetes	Imitervirales	Mimiviridae	NA	Moumouvirus
Contig_16663	Viruses	Nucleocytoviricota	Megaviricetes	Algavirales	Phycodnaviridae	Prasinovirus	Bathycoccus sp. RCC1105 virus BpV
Contig_1667	Viruses	Uroviricota	Caudoviricetes	Caudovirales	Myoviridae	NA	Deep-sea thermophilic phage D6E
Contig_16674	Viruses	Nucleocytoviricota	Megaviricetes	Algavirales	Phycodnaviridae	NA	Orpheovirus IHUMI-LCC2
Contig_16677	Viruses	Nucleocytoviricota	Megaviricetes	Algavirales	Phycodnaviridae	NA	Orpheovirus IHUMI-LCC2
Contig_16686	Viruses	Nucleocytoviricota	Megaviricetes	Algavirales	Phycodnaviridae	NA	Aureococcus anophagefferens virus
Contig_16727	Viruses	Uroviricota	Caudoviricetes	Caudovirales	Myoviridae	NA	Bacillus virus G
Contig_16787	Viruses	Uroviricota	Caudoviricetes	Caudovirales	Myoviridae	NA	Bacillus virus G
Contig_1680	Viruses	Uroviricota	Caudoviricetes	Caudovirales	Siphoviridae	Delepquintavirus	Stenotrophomonas virus DLP5
Contig_16832	Viruses	Nucleocytoviricota	Megaviricetes	Imitervirales	Mimiviridae	Mimivirus	Megavirus chiliensis
Contig_16860	Viruses	Nucleocytoviricota	Pokkesviricetes	Chitovirales	Poxviridae	Betaentomopoxvirus	Amsacta moorei entomopoxvirus
Contig_16936	Viruses	Uroviricota	Caudoviricetes	Caudovirales	Myoviridae	Emdodecavirus	Sinorhizobium virus N3
Contig_16971	Viruses	Uroviricota	Caudoviricetes	Caudovirales	Myoviridae	Alcyoneusvirus	Klebsiella virus RaK2
Contig_16972	Viruses	Nucleocytoviricota	Megaviricetes	Algavirales	Phycodnaviridae	NA	Orpheovirus IHUMI-LCC2
Contig_16973	Viruses	Uroviricota	Caudoviricetes	Caudovirales	Myoviridae	NA	Bacillus virus G
Contig_16974	Viruses	Uroviricota	Caudoviricetes	Caudovirales	Myoviridae	Polybotosvirus	Agrobacterium virus Atuph07
Contig_16975	Viruses	Uroviricota	Caudoviricetes	Caudovirales	Myoviridae	Lagaffevirus	Faecalibacterium virus Lagaffe
Contig_16976	Viruses	Uroviricota	Caudoviricetes	Caudovirales	Siphoviridae	NA	Geobacillus virus E3
Contig_16977	Viruses	Uroviricota	Caudoviricetes	Caudovirales	Herelleviridae	NA	Lactobacillus phage 521B
Contig_16978	Viruses	Uroviricota	Caudoviricetes	Caudovirales	Myoviridae	NA	Bacillus virus G
Contig_16979	Viruses	Nucleocytoviricota	Megaviricetes	Imitervirales	Mimiviridae	NA	Moumouvirus
Contig_16980	Viruses	Nucleocytoviricota	Megaviricetes	Algavirales	Phycodnaviridae	Prasinovirus	Micromonas pusilla virus 12T
Contig_16981	Viruses	Uroviricota	Caudoviricetes	Caudovirales	Siphoviridae	NA	Geobacillus virus E3
Contig_16983	Viruses	Uroviricota	Caudoviricetes	Caudovirales	Siphoviridae	NA	Lactococcus phage Q54
Contig_16984	Viruses	Uroviricota	Caudoviricetes	Caudovirales	Herelleviridae	NA	Bacillus phage Eldridge
Contig_16987	Viruses	Nucleocytoviricota	Megaviricetes	Algavirales	Phycodnaviridae	NA	Orpheovirus IHUMI-LCC2
Contig_16988	Viruses	NA	NA	NA	NA	Pandoravirus	Pandoravirus macleodensis
Contig_16989	Viruses	Nucleocytoviricota	Megaviricetes	Imitervirales	Mimiviridae	Cafeteriavirus	Cafeteria roenbergensis virus
Contig_16990	Viruses	Uroviricota	Caudoviricetes	Caudovirales	Podoviridae	NA	Aeromonas phage LAh9
Contig_17	Viruses	Uroviricota	Caudoviricetes	Caudovirales	Siphoviridae	NA	Anoxybacillus phage A403
Contig_17007	Viruses	Nucleocytoviricota	Megaviricetes	Imitervirales	Mimiviridae	NA	Yellowstone lake mimivirus
Contig_17010	Viruses	Uroviricota	Caudoviricetes	Caudovirales	Siphoviridae	NA	Anoxybacillus phage A403
Contig_17017	Viruses	Uroviricota	Caudoviricetes	Caudovirales	Autographiviridae	Foturvirus	Alteromonas virus H4-4
Contig_17032	Viruses	Uroviricota	Caudoviricetes	Caudovirales	Myoviridae	Lagaffevirus	Faecalibacterium virus Lagaffe
Contig_17034	Viruses	Nucleocytoviricota	Megaviricetes	Imitervirales	Mimiviridae	Mimivirus	Megavirus chiliensis
Contig_17036	Viruses	Uroviricota	Caudoviricetes	Caudovirales	Siphoviridae	NA	Lactococcus phage PLgT-1
Contig_1704	Viruses	Uroviricota	Caudoviricetes	Caudovirales	Siphoviridae	NA	Pseudomonas phage phiPSA1
Contig_17071	Viruses	Nucleocytoviricota	Megaviricetes	Algavirales	Phycodnaviridae	NA	Chrysochromulina ericina virus
Contig_17073	Viruses	Nucleocytoviricota	Megaviricetes	Imitervirales	Mimiviridae	Cafeteriavirus	Cafeteria roenbergensis virus
Contig_1708	Viruses	Peploviricota	Herviviricetes	Herpesvirales	Herpesviridae	Cytomegalovirus	Macacine betaherpesvirus 3
Contig_1710	Viruses	Uroviricota	Caudoviricetes	Caudovirales	Siphoviridae	Smoothievirus	Gordonia phage Cucurbita
Contig_17108	Viruses	Uroviricota	Caudoviricetes	Caudovirales	Siphoviridae	Magadivirus	Bacillus virus Mgbh1
Contig_17126	Viruses	Uroviricota	Caudoviricetes	Caudovirales	Myoviridae	NA	Bacillus virus G
Contig_17137	Viruses	Uroviricota	Caudoviricetes	Caudovirales	Myoviridae	Polybotosvirus	Agrobacterium virus Atuph07
Contig_17141	Viruses	Uroviricota	Caudoviricetes	Caudovirales	Myoviridae	Aurunvirus	Synechococcus virus STIM5
Contig_17142	Viruses	Uroviricota	Caudoviricetes	Caudovirales	Myoviridae	NA	Bacillus virus G
Contig_17145	Viruses	Nucleocytoviricota	Megaviricetes	Imitervirales	Mimiviridae	Cafeteriavirus	Cafeteria roenbergensis virus
Contig_17153	Viruses	Nucleocytoviricota	Megaviricetes	Imitervirales	Mimiviridae	Cafeteriavirus	Cafeteria roenbergensis virus
Contig_17159	Viruses	Nucleocytoviricota	Megaviricetes	Algavirales	Phycodnaviridae	Prasinovirus	Bathycoccus sp. RCC1105 virus BpV
Contig_1717	Viruses	Uroviricota	Caudoviricetes	Caudovirales	Podoviridae	Rauchvirus	Bordetella virus BPP1
Contig_1718	Viruses	Nucleocytoviricota	Megaviricetes	Imitervirales	Mimiviridae	Mimivirus	Megavirus chiliensis
Contig_1721	Viruses	Uroviricota	Caudoviricetes	Caudovirales	Myoviridae	Mimasvirus	Cronobacter virus GAP32
Contig_17216	Viruses	Nucleocytoviricota	Megaviricetes	Algavirales	Phycodnaviridae	NA	Aureococcus anophagefferens virus
Contig_17263	Viruses	Uroviricota	Caudoviricetes	Caudovirales	Siphoviridae	NA	Pseudomonas phage JBD44
Contig_17272	Viruses	Uroviricota	Caudoviricetes	Caudovirales	Myoviridae	Biquartavirus	Aeromonas virus 44RR2
Contig_17282	Viruses	Nucleocytoviricota	Megaviricetes	Imitervirales	Mimiviridae	Cafeteriavirus	Cafeteria roenbergensis virus
Contig_17289	Viruses	Uroviricota	Caudoviricetes	Caudovirales	Siphoviridae	Doucettevirus	Propionibacterium virus G4
Contig_17306	Viruses	Uroviricota	Caudoviricetes	Caudovirales	Myoviridae	NA	Enterobacteria phage phi92
Contig_17307	Viruses	Uroviricota	Caudoviricetes	Caudovirales	Siphoviridae	Harrisonvirus	Paenibacillus virus Harrison
Contig_17342	Viruses	NA	NA	NA	Nudiviridae	Betanudivirus	Heliothis zea nudivirus
Contig_17344	Viruses	Uroviricota	Caudoviricetes	Caudovirales	Siphoviridae	NA	Bacillus phage vB_BtS_BMBtp14
Contig_1737	Viruses	Nucleocytoviricota	Megaviricetes	Algavirales	Phycodnaviridae	Phaeovirus	Ectocarpus siliculosus virus 1
Contig_17374	Viruses	Uroviricota	Caudoviricetes	Caudovirales	Myoviridae	NA	Synechococcus phage S-PM2
Contig_17395	Viruses	Uroviricota	Caudoviricetes	Caudovirales	Myoviridae	NA	Bacillus phage BCD7
Contig_17415	Viruses	Uroviricota	Caudoviricetes	Caudovirales	Siphoviridae	NA	Clostridium phage vB_CpeS-CP51
Contig_17423	Viruses	Uroviricota	Caudoviricetes	Caudovirales	Myoviridae	Phapecoctavirus	Escherichia virus ESCO5
Contig_17431	Viruses	NA	NA	NA	NA	Pandoravirus	Pandoravirus dulcis
Contig_1748	Viruses	Nucleocytoviricota	Megaviricetes	Algavirales	Phycodnaviridae	NA	Orpheovirus IHUMI-LCC2
Contig_17512	Viruses	Uroviricota	Caudoviricetes	Caudovirales	Siphoviridae	Wizardvirus	Gordonia virus Twister6
Contig_17533	Viruses	Negarnaviricota	Monjiviricetes	Mononegavirales	Pneumoviridae	Orthopneumovirus	Human orthopneumovirus
Contig_17577	Viruses	Uroviricota	Caudoviricetes	Caudovirales	Siphoviridae	Vegasvirus	Paenibacillus virus Vegas
Contig_1758	Viruses	Uroviricota	Caudoviricetes	Caudovirales	Siphoviridae	NA	Paenibacillus phage PG1
Contig_17580	Viruses	Uroviricota	Caudoviricetes	Caudovirales	Siphoviridae	NA	Planktothrix phage PaV-LD
Contig_1759	Viruses	Uroviricota	Caudoviricetes	Caudovirales	Myoviridae	Eponavirus	Faecalibacterium virus Epona
Contig_17596	Viruses	Uroviricota	Caudoviricetes	Caudovirales	Myoviridae	Mushuvirus	Faecalibacterium virus Mushu
Contig_17689	Viruses	Uroviricota	Caudoviricetes	Caudovirales	Siphoviridae	NA	Riemerella phage RAP44
Contig_17702	Viruses	Negarnaviricota	Monjiviricetes	Mononegavirales	Pneumoviridae	Orthopneumovirus	Human orthopneumovirus
Contig_17758	Viruses	NA	NA	NA	Pithoviridae	NA	Cedratvirus A11
Contig_17794	Viruses	Uroviricota	Caudoviricetes	Caudovirales	Myoviridae	NA	Bacillus phage BalMu-1
Contig_17814	Viruses	Uroviricota	Caudoviricetes	Caudovirales	Siphoviridae	NA	Streptococcus phage Dp-1
Contig_17818	Viruses	Uroviricota	Caudoviricetes	Caudovirales	Siphoviridae	Spbetavirus	Bacillus virus SPbeta
Contig_1782	Viruses	NA	NA	NA	NA	NA	Salisaeta icosahedral phage 1
Contig_17843	Viruses	Nucleocytoviricota	Megaviricetes	Algavirales	Phycodnaviridae	Phaeovirus	Feldmannia irregularis virus a
Contig_17860	Viruses	Nucleocytoviricota	Megaviricetes	Imitervirales	Mimiviridae	NA	Moumouvirus
Contig_1790	Viruses	Uroviricota	Caudoviricetes	Caudovirales	Myoviridae	NA	Microcystis virus Ma-LMM01
Contig_17948	Viruses	Uroviricota	Caudoviricetes	Caudovirales	Myoviridae	Polybotosvirus	Agrobacterium virus Atuph07
Contig_17970	Viruses	Uroviricota	Caudoviricetes	Caudovirales	Siphoviridae	NA	Brevibacillus phage Sundance
Contig_1798	Viruses	Uroviricota	Caudoviricetes	Caudovirales	Podoviridae	Rauchvirus	Bordetella virus BPP1
Contig_18012	Viruses	Nucleocytoviricota	Megaviricetes	Algavirales	Phycodnaviridae	Chlorovirus	Acanthocystis turfacea chlorella virus 1
Contig_18081	Viruses	Uroviricota	Caudoviricetes	Caudovirales	Siphoviridae	NA	Planktothrix phage PaV-LD
Contig_18112	Viruses	Nucleocytoviricota	Megaviricetes	Imitervirales	Mimiviridae	Mimivirus	Megavirus chiliensis
Contig_1812	Viruses	Nucleocytoviricota	Megaviricetes	Imitervirales	Mimiviridae	Mimivirus	Acanthamoeba polyphaga mimivirus
Contig_18162	Viruses	Uroviricota	Caudoviricetes	Caudovirales	Myoviridae	NA	Bacillus virus G
Contig_18174	Viruses	Uroviricota	Caudoviricetes	Caudovirales	Myoviridae	NA	Bacillus virus G
Contig_18177	Viruses	Nucleocytoviricota	Megaviricetes	Algavirales	Phycodnaviridae	Prasinovirus	Ostreococcus lucimarinus virus 1
Contig_18214	Viruses	Nucleocytoviricota	Megaviricetes	Algavirales	Phycodnaviridae	Chlorovirus	Only Syngen Nebraska virus 5
Contig_18233	Viruses	Uroviricota	Caudoviricetes	Caudovirales	Myoviridae	Myohalovirus	Natrialba phage PhiCh1
Contig_18243	Viruses	Uroviricota	Caudoviricetes	Caudovirales	Myoviridae	NA	Listeria phage B054
Contig_18264	Viruses	Nucleocytoviricota	Megaviricetes	Algavirales	Phycodnaviridae	Phaeovirus	Feldmannia irregularis virus a
Contig_1828	Viruses	Uroviricota	Caudoviricetes	Caudovirales	Siphoviridae	NA	Lactococcus phage P087
Contig_18282	Viruses	Uroviricota	Caudoviricetes	Caudovirales	Siphoviridae	NA	Staphylococcus phage StB20-like
Contig_18301	Viruses	Uroviricota	Caudoviricetes	Caudovirales	Myoviridae	Punavirus	Escherichia virus P1
Contig_18359	Viruses	Uroviricota	Caudoviricetes	Caudovirales	Myoviridae	Salacisavirus	Prochlorococcus virus PSSM2
Contig_18384	Viruses	NA	NA	NA	NA	Pandoravirus	Pandoravirus salinus
Contig_1845	Viruses	Uroviricota	Caudoviricetes	Caudovirales	Podoviridae	NA	Sulfitobacter phage NYA-2014a
Contig_1846	Viruses	Uroviricota	Caudoviricetes	Caudovirales	Podoviridae	Rauchvirus	Bordetella virus BPP1
Contig_1847	Viruses	Uroviricota	Caudoviricetes	Caudovirales	Siphoviridae	Omegavirus	Mycobacterium phage MiaZeal
Contig_18548	Viruses	Uroviricota	Caudoviricetes	Caudovirales	Siphoviridae	NA	Geobacillus virus E3
Contig_18551	Viruses	Uroviricota	Caudoviricetes	Caudovirales	Siphoviridae	Oengusvirus	Faecalibacterium virus Oengus
Contig_18567	Viruses	Uroviricota	Caudoviricetes	Caudovirales	Siphoviridae	NA	Lactobacillus prophage Lj965
Contig_18600	Viruses	Uroviricota	Caudoviricetes	Caudovirales	Siphoviridae	Lughvirus	Faecalibacterium virus Lugh
Contig_18606	Viruses	Uroviricota	Caudoviricetes	Caudovirales	Siphoviridae	Jenstvirus	Brevibacillus virus Jenst
Contig_1861	Viruses	Uroviricota	Caudoviricetes	Caudovirales	Siphoviridae	NA	Planktothrix phage PaV-LD
Contig_18619	Viruses	Uroviricota	Caudoviricetes	Caudovirales	Myoviridae	NA	Bacillus virus G
Contig_18620	Viruses	Uroviricota	Caudoviricetes	Caudovirales	Siphoviridae	Magadivirus	Bacillus virus Mgbh1
Contig_18621	Viruses	Uroviricota	Caudoviricetes	Caudovirales	Siphoviridae	NA	Geobacillus virus E3
Contig_18630	Viruses	Peploviricota	Herviviricetes	Herpesvirales	Herpesviridae	Cytomegalovirus	Macacine betaherpesvirus 3
Contig_18633	Viruses	Nucleocytoviricota	Megaviricetes	Algavirales	Phycodnaviridae	NA	Chrysochromulina ericina virus
Contig_18642	Viruses	NA	NA	NA	Bicaudaviridae	NA	Sulfolobus monocaudavirus SMV1
Contig_18660	Viruses	Nucleocytoviricota	Megaviricetes	Algavirales	Phycodnaviridae	Prasinovirus	Ostreococcus tauri virus 1
Contig_18671	Viruses	Uroviricota	Caudoviricetes	Caudovirales	Myoviridae	Thornevirus	Bacillus virus SP15
Contig_18685	Viruses	Uroviricota	Caudoviricetes	Caudovirales	Myoviridae	Ripduovirus	Ralstonia virus RP12
Contig_18695	Viruses	Uroviricota	Caudoviricetes	Caudovirales	Myoviridae	Schizotequatrovirus	Vibrio virus nt1
Contig_1870	Viruses	Uroviricota	Caudoviricetes	Caudovirales	Myoviridae	Popoffvirus	Aeromonas virus 56
Contig_18708	Viruses	Nucleocytoviricota	Megaviricetes	Algavirales	Phycodnaviridae	NA	Chrysochromulina ericina virus
Contig_18709	Viruses	Nucleocytoviricota	Megaviricetes	Algavirales	Phycodnaviridae	Phaeovirus	Ectocarpus siliculosus virus 1
Contig_1871	Viruses	Uroviricota	Caudoviricetes	Caudovirales	Siphoviridae	NA	Planktothrix phage PaV-LD
Contig_18718	Viruses	NA	NA	NA	NA	NA	Pacmanvirus A23
Contig_18730	Viruses	Nucleocytoviricota	Megaviricetes	Algavirales	Phycodnaviridae	Phaeovirus	Feldmannia irregularis virus a
Contig_18732	Viruses	Nucleocytoviricota	Megaviricetes	Algavirales	Phycodnaviridae	Prasinovirus	Yellowstone lake phycodnavirus 1
Contig_18738	Viruses	Uroviricota	Caudoviricetes	Caudovirales	Siphoviridae	Oengusvirus	Faecalibacterium virus Oengus
Contig_18754	Viruses	Uroviricota	Caudoviricetes	Caudovirales	Herelleviridae	NA	Bacillus virus SIOphi
Contig_18840	Viruses	Nucleocytoviricota	Megaviricetes	Algavirales	Phycodnaviridae	Raphidovirus	Heterosigma akashiwo virus 01
Contig_18852	Viruses	Uroviricota	Caudoviricetes	Caudovirales	Myoviridae	NA	Morganella phage vB_MmoM_MP1
Contig_18874	Viruses	Uroviricota	Caudoviricetes	Caudovirales	Myoviridae	NA	Microcystis virus Ma-LMM01
Contig_18876	Viruses	Uroviricota	Caudoviricetes	Caudovirales	Siphoviridae	NA	Pseudomonas phage JBD44
Contig_18879	Viruses	Uroviricota	Caudoviricetes	Caudovirales	Siphoviridae	NA	Riemerella phage RAP44
Contig_18898	Viruses	Uroviricota	Caudoviricetes	Caudovirales	Myoviridae	Tamkungvirus	Synechococcus virus ST4
Contig_18920	Viruses	Nucleocytoviricota	Megaviricetes	Algavirales	Phycodnaviridae	Chlorovirus	Paramecium bursaria Chlorella virus A1
Contig_18931	Viruses	NA	NA	NA	NA	Pandoravirus	Pandoravirus salinus
Contig_18966	Viruses	Uroviricota	Caudoviricetes	Caudovirales	Myoviridae	Phabquatrovirus	Bordetella virus PHB04
Contig_19008	Viruses	Nucleocytoviricota	Megaviricetes	Algavirales	Phycodnaviridae	NA	Orpheovirus IHUMI-LCC2
Contig_19014	Viruses	Nucleocytoviricota	Megaviricetes	Algavirales	Phycodnaviridae	Phaeovirus	Feldmannia irregularis virus a
Contig_1905	Viruses	Nucleocytoviricota	Megaviricetes	Algavirales	Phycodnaviridae	Chlorovirus	Paramecium bursaria Chlorella virus NY2A
Contig_19127	Viruses	Uroviricota	Caudoviricetes	Caudovirales	Myoviridae	Tidunavirus	Vibrio virus VP4B
Contig_19144	Viruses	Uroviricota	Caudoviricetes	Caudovirales	Siphoviridae	NA	Clostridium phage phiCP39-O
Contig_1916	Viruses	Nucleocytoviricota	Megaviricetes	Pimascovirales	Ascoviridae	Ascovirus	Trichoplusia ni ascovirus 2c
Contig_19208	Viruses	Uroviricota	Caudoviricetes	Caudovirales	Siphoviridae	Oengusvirus	Faecalibacterium virus Oengus
Contig_19234	Viruses	Nucleocytoviricota	Megaviricetes	Algavirales	Phycodnaviridae	NA	Orpheovirus IHUMI-LCC2
Contig_19241	Viruses	Nucleocytoviricota	Megaviricetes	Algavirales	Phycodnaviridae	Phaeovirus	Ectocarpus siliculosus virus 1
Contig_19307	Viruses	Uroviricota	Caudoviricetes	Caudovirales	Siphoviridae	NA	Bacteroides phage B124-14
Contig_19332	Viruses	Uroviricota	Caudoviricetes	Caudovirales	Siphoviridae	Oengusvirus	Faecalibacterium virus Oengus
Contig_19333	Viruses	Uroviricota	Caudoviricetes	Caudovirales	Siphoviridae	NA	Geobacillus virus E3
Contig_19335	Viruses	Uroviricota	Caudoviricetes	Caudovirales	Myoviridae	NA	Streptococcus phage EJ-1
Contig_19337	Viruses	Nucleocytoviricota	Megaviricetes	Imitervirales	Mimiviridae	Mimivirus	Acanthamoeba polyphaga mimivirus
Contig_19412	Viruses	Uroviricota	Caudoviricetes	Caudovirales	Myoviridae	Polybotosvirus	Agrobacterium virus Atuph07
Contig_19417	Viruses	Uroviricota	Caudoviricetes	Caudovirales	Myoviridae	NA	Burkholderia phage KS10
Contig_1942	Viruses	Nucleocytoviricota	Megaviricetes	Algavirales	Phycodnaviridae	NA	Aureococcus anophagefferens virus
Contig_19530	Viruses	Nucleocytoviricota	Megaviricetes	Imitervirales	Mimiviridae	Cafeteriavirus	Cafeteria roenbergensis virus
Contig_1957	Viruses	Uroviricota	Caudoviricetes	Caudovirales	Siphoviridae	NA	Clostridium phage c-st
Contig_19588	Viruses	Uroviricota	Caudoviricetes	Caudovirales	Siphoviridae	Oengusvirus	Faecalibacterium virus Oengus
Contig_19607	Viruses	Uroviricota	Caudoviricetes	Caudovirales	Siphoviridae	Oengusvirus	Faecalibacterium virus Oengus
Contig_19608	Viruses	Uroviricota	Caudoviricetes	Caudovirales	Siphoviridae	Oengusvirus	Faecalibacterium virus Oengus
Contig_19609	Viruses	Uroviricota	Caudoviricetes	Caudovirales	Siphoviridae	NA	Gordonia phage Kenosha
Contig_19610	Viruses	Uroviricota	Caudoviricetes	Caudovirales	Siphoviridae	NA	Clostridium phage phiCD211
Contig_19611	Viruses	Uroviricota	Caudoviricetes	Caudovirales	Siphoviridae	NA	Bacteroides phage B124-14
Contig_19612	Viruses	Uroviricota	Caudoviricetes	Caudovirales	Siphoviridae	Oengusvirus	Faecalibacterium virus Oengus
Contig_19613	Viruses	Uroviricota	Caudoviricetes	Caudovirales	Siphoviridae	Oengusvirus	Faecalibacterium virus Oengus
Contig_19614	Viruses	Uroviricota	Caudoviricetes	Caudovirales	Siphoviridae	NA	Gordonia phage Crocheter
Contig_19615	Viruses	Uroviricota	Caudoviricetes	Caudovirales	Siphoviridae	Oengusvirus	Faecalibacterium virus Oengus
Contig_19618	Viruses	Uroviricota	Caudoviricetes	Caudovirales	Ackermannviridae	NA	Rhizobium phage vB_RleM_P10VF
Contig_19625	Viruses	Uroviricota	Caudoviricetes	Caudovirales	Siphoviridae	Vegasvirus	Paenibacillus virus Vegas
Contig_19629	Viruses	Uroviricota	Caudoviricetes	Caudovirales	Myoviridae	Lagaffevirus	Faecalibacterium virus Lagaffe
Contig_19634	Viruses	Uroviricota	Caudoviricetes	Caudovirales	Myoviridae	Kisquattuordecimvirus	Burkholderia virus KS14
Contig_19641	Viruses	Uroviricota	Caudoviricetes	Caudovirales	Siphoviridae	Oengusvirus	Faecalibacterium virus Oengus
Contig_19645	Viruses	Uroviricota	Caudoviricetes	Caudovirales	Siphoviridae	Oengusvirus	Faecalibacterium virus Oengus
Contig_19652	Viruses	NA	NA	NA	NA	NA	Aeropyrum pernix spindle-shaped virus 1
Contig_19659	Viruses	Uroviricota	Caudoviricetes	Caudovirales	Siphoviridae	NA	Geobacillus virus E3
Contig_19663	Viruses	Uroviricota	Caudoviricetes	Caudovirales	Siphoviridae	Kagunavirus	Escherichia virus K1ind2
Contig_19666	Viruses	Uroviricota	Caudoviricetes	Caudovirales	Siphoviridae	Krampusvirus	Microbacterium virus Krampus
Contig_19674	Viruses	Uroviricota	Caudoviricetes	Caudovirales	Siphoviridae	NA	Bacillus phage vB_BhaS-171
Contig_19677	Viruses	Uroviricota	Caudoviricetes	Caudovirales	Siphoviridae	NA	Streptococcus phage SpSL1
Contig_19686	Viruses	Nucleocytoviricota	Megaviricetes	Algavirales	Phycodnaviridae	Prymnesiovirus	Phaeocystis globosa virus
Contig_19688	Viruses	Uroviricota	Caudoviricetes	Caudovirales	Myoviridae	Anamdongvirus	Lactobacillus virus LBR48
Contig_19699	Viruses	Uroviricota	Caudoviricetes	Caudovirales	Siphoviridae	Cecivirus	Bacillus virus 250
Contig_19714	Viruses	Uroviricota	Caudoviricetes	Caudovirales	Myoviridae	Alcyoneusvirus	Klebsiella virus RaK2
Contig_19719	Viruses	Uroviricota	Caudoviricetes	Caudovirales	Siphoviridae	Delepquintavirus	Stenotrophomonas virus DLP5
Contig_19723	Viruses	Uroviricota	Caudoviricetes	Caudovirales	Siphoviridae	Smoothievirus	Gordonia phage Cucurbita
Contig_19739	Viruses	Uroviricota	Caudoviricetes	Caudovirales	Siphoviridae	Buttersvirus	Mycobacterium virus Butters
Contig_19743	Viruses	NA	NA	NA	Guttaviridae	Betaguttavirus	Aeropyrum pernix ovoid virus 1
Contig_19754	Viruses	Nucleocytoviricota	Megaviricetes	Imitervirales	Mimiviridae	NA	Moumouvirus
Contig_19759	Viruses	Uroviricota	Caudoviricetes	Caudovirales	Siphoviridae	Triavirus	Staphylococcus phage StauST398-2
Contig_19775	Viruses	Uroviricota	Caudoviricetes	Caudovirales	Siphoviridae	Triavirus	Staphylococcus virus 47
Contig_19787	Viruses	Peploviricota	Herviviricetes	Herpesvirales	NA	NA	Bufonid herpesvirus 1
Contig_19789	Viruses	Nucleocytoviricota	Megaviricetes	Algavirales	Phycodnaviridae	NA	Orpheovirus IHUMI-LCC2
Contig_19808	Viruses	NA	NA	NA	Plasmaviridae	Plasmavirus	Acholeplasma virus L2
Contig_19812	Viruses	Nucleocytoviricota	Megaviricetes	Imitervirales	Mimiviridae	Mimivirus	Acanthamoeba polyphaga mimivirus
Contig_19815	Viruses	Nucleocytoviricota	Megaviricetes	Imitervirales	Mimiviridae	Cafeteriavirus	Cafeteria roenbergensis virus
Contig_19844	Viruses	Uroviricota	Caudoviricetes	Caudovirales	Demerecviridae	Tequintavirus	Salmonella virus NR01
Contig_19846	Viruses	Nucleocytoviricota	Megaviricetes	Pimascovirales	Ascoviridae	Ascovirus	Trichoplusia ni ascovirus 2c
Contig_19870	Viruses	Uroviricota	Caudoviricetes	Caudovirales	Podoviridae	NA	Puniceispirillum phage HMO-2011
Contig_19894	Viruses	Uroviricota	Caudoviricetes	Caudovirales	Siphoviridae	Titanvirus	Rhodobacter virus RcSpartan
Contig_19898	Viruses	Uroviricota	Caudoviricetes	Caudovirales	Siphoviridae	NA	Staphylococcus phage phiN315
Contig_19899	Viruses	Nucleocytoviricota	Megaviricetes	Imitervirales	Mimiviridae	NA	Moumouvirus
Contig_19910	Viruses	Nucleocytoviricota	Megaviricetes	Imitervirales	Mimiviridae	NA	Moumouvirus
Contig_19921	Viruses	Uroviricota	Caudoviricetes	Caudovirales	Myoviridae	Biquartavirus	Aeromonas virus 31
Contig_19927	Viruses	Uroviricota	Caudoviricetes	Caudovirales	Siphoviridae	NA	Planktothrix phage PaV-LD
Contig_1993	Viruses	Nucleocytoviricota	Megaviricetes	Imitervirales	Mimiviridae	Cafeteriavirus	Cafeteria roenbergensis virus
Contig_19939	Viruses	Uroviricota	Caudoviricetes	Caudovirales	Siphoviridae	Lentavirus	Eggerthella virus PMBT5
Contig_19961	Viruses	Uroviricota	Caudoviricetes	Caudovirales	Siphoviridae	NA	Lactobacillus phage iLp84
Contig_19962	Viruses	Nucleocytoviricota	Megaviricetes	Imitervirales	Mimiviridae	NA	Moumouvirus
Contig_1999	Viruses	Uroviricota	Caudoviricetes	Caudovirales	Siphoviridae	Delepquintavirus	Stenotrophomonas virus DLP5
Contig_20026	Viruses	Uroviricota	Caudoviricetes	Caudovirales	Myoviridae	NA	Streptococcus phage EJ-1
Contig_20033	Viruses	Nucleocytoviricota	Megaviricetes	Algavirales	Phycodnaviridae	Prasinovirus	Yellowstone lake phycodnavirus 3
Contig_20095	Viruses	Uroviricota	Caudoviricetes	Caudovirales	Myoviridae	Polybotosvirus	Agrobacterium virus Atuph07
Contig_20107	Viruses	Nucleocytoviricota	Megaviricetes	Pimascovirales	Marseilleviridae	NA	Lausannevirus
Contig_20119	Viruses	Uroviricota	Caudoviricetes	Caudovirales	Siphoviridae	NA	Bacillus phage vB_BceS-MY192
Contig_20205	Viruses	Nucleocytoviricota	Megaviricetes	Imitervirales	Mimiviridae	Mimivirus	Acanthamoeba polyphaga mimivirus
Contig_20208	Viruses	Nucleocytoviricota	Megaviricetes	Algavirales	Phycodnaviridae	Phaeovirus	Ectocarpus siliculosus virus 1
Contig_2031	Viruses	Nucleocytoviricota	Megaviricetes	Algavirales	Phycodnaviridae	NA	Orpheovirus IHUMI-LCC2
Contig_20406	Viruses	Uroviricota	Caudoviricetes	Caudovirales	Myoviridae	NA	Cellulophaga phage phiSM
Contig_20477	Viruses	Nucleocytoviricota	Megaviricetes	Imitervirales	Mimiviridae	Cafeteriavirus	Cafeteria roenbergensis virus
Contig_20507	Viruses	Nucleocytoviricota	Megaviricetes	Algavirales	Phycodnaviridae	Chlorovirus	Only Syngen Nebraska virus 5
Contig_2052	Viruses	Uroviricota	Caudoviricetes	Caudovirales	Siphoviridae	NA	Planktothrix phage PaV-LD
Contig_20660	Viruses	Uroviricota	Caudoviricetes	Caudovirales	Myoviridae	Tidunavirus	Vibrio virus VP4B
Contig_20737	Viruses	Uroviricota	Caudoviricetes	Caudovirales	Siphoviridae	Oshimavirus	Thermus virus P74-26
Contig_20769	Viruses	Uroviricota	Caudoviricetes	Caudovirales	Siphoviridae	NA	Lactobacillus phage phig1e
Contig_20770	Viruses	Uroviricota	Caudoviricetes	Caudovirales	Myoviridae	Peduovirus	Escherichia virus fiAA91ss
Contig_20776	Viruses	Uroviricota	Caudoviricetes	Caudovirales	Siphoviridae	NA	Lactobacillus phage phig1e
Contig_20783	Viruses	Uroviricota	Caudoviricetes	Caudovirales	Siphoviridae	NA	Lactobacillus phage JCL1032
Contig_20801	Viruses	Uroviricota	Caudoviricetes	Caudovirales	Myoviridae	Mimasvirus	Cronobacter virus GAP32
Contig_20807	Viruses	Uroviricota	Caudoviricetes	Caudovirales	Siphoviridae	Fibralongavirus	Staphylococcus virus QT1
Contig_20815	Viruses	Uroviricota	Caudoviricetes	Caudovirales	Siphoviridae	NA	Lactobacillus prophage Lj965
Contig_20825	Viruses	Uroviricota	Caudoviricetes	Caudovirales	Siphoviridae	NA	Lactobacillus phage phiJB
Contig_2086	Viruses	Nucleocytoviricota	Megaviricetes	Imitervirales	Mimiviridae	Cafeteriavirus	Cafeteria roenbergensis virus
Contig_20870	Viruses	Uroviricota	Caudoviricetes	Caudovirales	Myoviridae	Jiaodavirus	Klebsiella virus JD18
Contig_2089	Viruses	Uroviricota	Caudoviricetes	Caudovirales	Podoviridae	NA	Anabaena phage A-4L
Contig_20944	Viruses	Uroviricota	Caudoviricetes	Caudovirales	Myoviridae	Anamdongvirus	Lactobacillus virus LBR48
Contig_2097	Viruses	Nucleocytoviricota	Megaviricetes	Algavirales	Phycodnaviridae	Phaeovirus	Feldmannia species virus
Contig_20974	Viruses	Uroviricota	Caudoviricetes	Caudovirales	Podoviridae	Pagevirus	Bacillus virus Palmer
Contig_21038	Viruses	Nucleocytoviricota	Megaviricetes	Algavirales	Phycodnaviridae	NA	Chrysochromulina ericina virus
Contig_21049	Viruses	Uroviricota	Caudoviricetes	Caudovirales	Podoviridae	NA	Sulfitobacter phage NYA-2014a
Contig_21059	Viruses	Uroviricota	Caudoviricetes	Caudovirales	Siphoviridae	Mudcatvirus	Arthrobacter virus Mudcat
Contig_2114	Viruses	Uroviricota	Caudoviricetes	Caudovirales	Myoviridae	NA	Bacillus virus G
Contig_21153	Viruses	Uroviricota	Caudoviricetes	Caudovirales	Herelleviridae	Siminovitchvirus	Bacillus virus JL
Contig_21154	Viruses	Uroviricota	Caudoviricetes	Caudovirales	Siphoviridae	Oengusvirus	Faecalibacterium virus Oengus
Contig_21155	Viruses	Uroviricota	Caudoviricetes	Caudovirales	Siphoviridae	Oengusvirus	Faecalibacterium virus Oengus
Contig_21162	Viruses	Uroviricota	Caudoviricetes	Caudovirales	Siphoviridae	Delepquintavirus	Stenotrophomonas virus DLP5
Contig_21189	Viruses	Nucleocytoviricota	Megaviricetes	Pimascovirales	Iridoviridae	Chloriridovirus	Invertebrate iridescent virus 22
Contig_21213	Viruses	Nucleocytoviricota	Megaviricetes	Imitervirales	Mimiviridae	Cafeteriavirus	Cafeteria roenbergensis virus
Contig_21226	Viruses	Uroviricota	Caudoviricetes	Caudovirales	Herelleviridae	NA	Bacillus phage vB_BmeM-Goe8
Contig_21230	Viruses	Uroviricota	Caudoviricetes	Caudovirales	Siphoviridae	NA	Streptococcus phage phiARI0131-2
Contig_21269	Viruses	Uroviricota	Caudoviricetes	Caudovirales	Siphoviridae	Delepquintavirus	Stenotrophomonas virus DLP5
Contig_2129	Viruses	Uroviricota	Caudoviricetes	Caudovirales	Myoviridae	NA	Morganella phage vB_MmoM_MP1
Contig_21332	Viruses	Uroviricota	Caudoviricetes	Caudovirales	Siphoviridae	NA	Planktothrix phage PaV-LD
Contig_2144	Viruses	Uroviricota	Caudoviricetes	Caudovirales	Siphoviridae	Soupsvirus	Gordonia phage KatherineG
Contig_21461	Viruses	Uroviricota	Caudoviricetes	Caudovirales	Myoviridae	NA	Bacillus virus G
Contig_2155	Viruses	Uroviricota	Caudoviricetes	Caudovirales	Myoviridae	NA	Bacillus phage BCD7
Contig_21593	Viruses	Uroviricota	Caudoviricetes	Caudovirales	Myoviridae	Bixzunavirus	Mycobacterium virus Bxz1
Contig_21665	Viruses	Uroviricota	Caudoviricetes	Caudovirales	Myoviridae	Lubbockvirus	Clostridium phage phiCDHM19
Contig_2168	Viruses	Uroviricota	Caudoviricetes	Caudovirales	Siphoviridae	NA	Pseudomonas phage phi2
Contig_21686	Viruses	Nucleocytoviricota	Megaviricetes	Imitervirales	Mimiviridae	Cafeteriavirus	Cafeteria roenbergensis virus
Contig_218	Viruses	Nucleocytoviricota	Megaviricetes	Algavirales	Phycodnaviridae	Phaeovirus	Ectocarpus siliculosus virus 1
Contig_21841	Viruses	Uroviricota	Caudoviricetes	Caudovirales	Siphoviridae	NA	Lactobacillus phage Lc-Nu
Contig_21843	Viruses	Cressdnaviricota	Repensiviricetes	Geplafuvirales	Genomoviridae	Gemykrogvirus	Sewage derived gemykrogvirus 1
Contig_21848	Viruses	Uroviricota	Caudoviricetes	Caudovirales	Myoviridae	Emdodecavirus	Sinorhizobium virus N3
Contig_21887	Viruses	Uroviricota	Caudoviricetes	Caudovirales	Siphoviridae	NA	Clostridium phage vB_CpeS-CP51
Contig_21889	Viruses	Uroviricota	Caudoviricetes	Caudovirales	Siphoviridae	Delepquintavirus	Stenotrophomonas virus DLP5
Contig_2190	Viruses	Uroviricota	Caudoviricetes	Caudovirales	Myoviridae	Polybotosvirus	Agrobacterium virus Atuph07
Contig_2192	Viruses	Uroviricota	Caudoviricetes	Caudovirales	Myoviridae	NA	Bacillus virus G
Contig_2194	Viruses	Uroviricota	Caudoviricetes	Caudovirales	Siphoviridae	NA	Pseudomonas phage JBD44
Contig_2213	Viruses	Uroviricota	Caudoviricetes	Caudovirales	Autographiviridae	Foturvirus	Alteromonas virus H4-4
Contig_2242	Viruses	Uroviricota	Caudoviricetes	Caudovirales	Myoviridae	Polybotosvirus	Agrobacterium virus Atuph07
Contig_2253	Viruses	Nucleocytoviricota	Megaviricetes	Algavirales	Phycodnaviridae	NA	Orpheovirus IHUMI-LCC2
Contig_22579	Viruses	Uroviricota	Caudoviricetes	Caudovirales	Siphoviridae	NA	Clostridium phage phiCT19406C
Contig_2262	Viruses	Uroviricota	Caudoviricetes	Caudovirales	Myoviridae	Lubbockvirus	Clostridium phage phiMMP03
Contig_2277	Viruses	Uroviricota	Caudoviricetes	Caudovirales	Myoviridae	Brigitvirus	Faecalibacterium virus Brigit
Contig_2299	Viruses	Uroviricota	Caudoviricetes	Caudovirales	Siphoviridae	NA	Planktothrix phage PaV-LD
Contig_2303	Viruses	Uroviricota	Caudoviricetes	Caudovirales	Siphoviridae	NA	Bacillus phage vB_BanS-Tsamsa
Contig_2324	Viruses	Uroviricota	Caudoviricetes	Caudovirales	Myoviridae	Popoffvirus	Aeromonas virus 56
Contig_2335	Viruses	Uroviricota	Caudoviricetes	Caudovirales	Myoviridae	NA	Haemophilus phage SuMu
Contig_23369	Viruses	Uroviricota	Caudoviricetes	Caudovirales	Siphoviridae	Oengusvirus	Faecalibacterium virus Oengus
Contig_23373	Viruses	Uroviricota	Caudoviricetes	Caudovirales	Siphoviridae	Oengusvirus	Faecalibacterium virus Oengus
Contig_23375	Viruses	Uroviricota	Caudoviricetes	Caudovirales	Siphoviridae	NA	Bacillus phage vB_BtS_BMBtp14
Contig_23377	Viruses	Uroviricota	Caudoviricetes	Caudovirales	Siphoviridae	NA	Clostridium phage phiCD111
Contig_23383	Viruses	Uroviricota	Caudoviricetes	Caudovirales	Siphoviridae	Scapunavirus	Streptomyces virus Scap1
Contig_23391	Viruses	Uroviricota	Caudoviricetes	Caudovirales	Siphoviridae	NA	Planktothrix phage PaV-LD
Contig_23395	Viruses	Uroviricota	Caudoviricetes	Caudovirales	Siphoviridae	Spbetavirus	Staphylococcus phage SPbeta-like
Contig_23410	Viruses	Uroviricota	Caudoviricetes	Caudovirales	Myoviridae	Jedunavirus	Klebsiella virus KpV80
Contig_2361	Viruses	Nucleocytoviricota	Megaviricetes	Algavirales	Phycodnaviridae	NA	Aureococcus anophagefferens virus
Contig_2367	Viruses	Nucleocytoviricota	Megaviricetes	Algavirales	Phycodnaviridae	Chlorovirus	Paramecium bursaria Chlorella virus A1
Contig_2412	Viruses	Uroviricota	Caudoviricetes	Caudovirales	Siphoviridae	Spbetavirus	Bacillus virus SPbeta
Contig_24225	Viruses	Uroviricota	Caudoviricetes	Caudovirales	Siphoviridae	NA	Lactobacillus phage JCL1032
Contig_24227	Viruses	Uroviricota	Caudoviricetes	Caudovirales	Siphoviridae	Oengusvirus	Faecalibacterium virus Oengus
Contig_2423	Viruses	Uroviricota	Caudoviricetes	Caudovirales	Myoviridae	NA	Leptospira phage LE4
Contig_24238	Viruses	Uroviricota	Caudoviricetes	Caudovirales	Siphoviridae	Oengusvirus	Faecalibacterium virus Oengus
Contig_2424	Viruses	Uroviricota	Caudoviricetes	Caudovirales	Ackermannviridae	NA	Aeromonas phage phiA8-29
Contig_24248	Viruses	Peploviricota	Herviviricetes	Herpesvirales	Herpesviridae	Cytomegalovirus	Macacine betaherpesvirus 3
Contig_2448	Viruses	Nucleocytoviricota	Megaviricetes	Algavirales	Phycodnaviridae	Phaeovirus	Ectocarpus siliculosus virus 1
Contig_2460	Viruses	Uroviricota	Caudoviricetes	Caudovirales	Siphoviridae	NA	Geobacillus virus E3
Contig_2500	Viruses	Uroviricota	Caudoviricetes	Caudovirales	Siphoviridae	Vieuvirus	Acinetobacter phage vB_AbaS_TRS1
Contig_2512	Viruses	Uroviricota	Caudoviricetes	Caudovirales	Siphoviridae	NA	Rhodobacter phage RcapNL
Contig_25175	Viruses	Uroviricota	Caudoviricetes	Caudovirales	Myoviridae	Lubbockvirus	Clostridium virus phiCD27
Contig_25178	Viruses	Uroviricota	Caudoviricetes	Caudovirales	Siphoviridae	Lacusarxvirus	Sphingobium virus Lacusarx
Contig_25181	Viruses	NA	NA	NA	NA	NA	Pacmanvirus A23
Contig_25186	Viruses	Uroviricota	Caudoviricetes	Caudovirales	Siphoviridae	NA	Clostridium phage phiCT19406C
Contig_25198	Viruses	Uroviricota	Caudoviricetes	Caudovirales	Siphoviridae	Efquatrovirus	Enterococcus virus EF3
Contig_2520	Viruses	Nucleocytoviricota	Megaviricetes	Imitervirales	Mimiviridae	Mimivirus	Megavirus chiliensis
Contig_25212	Viruses	Uroviricota	Caudoviricetes	Caudovirales	Myoviridae	NA	Bacillus phage AR9
Contig_253	Viruses	Nucleocytoviricota	Megaviricetes	Pimascovirales	Iridoviridae	Chloriridovirus	Anopheles minimus irodovirus
Contig_2538	Viruses	Uroviricota	Caudoviricetes	Caudovirales	Myoviridae	Polybotosvirus	Agrobacterium virus Atuph07
Contig_2556	Viruses	Uroviricota	Caudoviricetes	Caudovirales	Siphoviridae	Likavirus	Streptomyces virus Hydra
Contig_2572	Viruses	Uroviricota	Caudoviricetes	Caudovirales	Myoviridae	NA	Bacillus virus G
Contig_2583	Viruses	Uroviricota	Caudoviricetes	Caudovirales	Siphoviridae	Delepquintavirus	Stenotrophomonas virus DLP5
Contig_2595	Viruses	Nucleocytoviricota	Megaviricetes	Algavirales	Phycodnaviridae	NA	Orpheovirus IHUMI-LCC2
Contig_260	Viruses	Nucleocytoviricota	Megaviricetes	Algavirales	Phycodnaviridae	Chlorovirus	Acanthocystis turfacea chlorella virus 1
Contig_2611	Viruses	Nucleocytoviricota	Megaviricetes	Imitervirales	Mimiviridae	Mimivirus	Acanthamoeba polyphaga mimivirus
Contig_26234	Viruses	Uroviricota	Caudoviricetes	Caudovirales	Myoviridae	Muvirus	Escherichia virus Mu
Contig_26238	Viruses	Uroviricota	Caudoviricetes	Caudovirales	Myoviridae	Punavirus	Salmonella virus SJ46
Contig_26241	Viruses	Uroviricota	Caudoviricetes	Caudovirales	Myoviridae	NA	Bacillus virus G
Contig_26273	Viruses	Uroviricota	Caudoviricetes	Caudovirales	Siphoviridae	Oengusvirus	Faecalibacterium virus Oengus
Contig_26306	Viruses	Uroviricota	Caudoviricetes	Caudovirales	Siphoviridae	NA	Gordonia phage Secretariat
Contig_26321	Viruses	Uroviricota	Caudoviricetes	Caudovirales	Myoviridae	Felixounavirus	Salmonella virus FelixO1
Contig_2638	Viruses	Uroviricota	Caudoviricetes	Caudovirales	Myoviridae	Mimasvirus	Cronobacter virus GAP32
Contig_2660	Viruses	Nucleocytoviricota	Megaviricetes	Algavirales	Phycodnaviridae	Chlorovirus	Paramecium bursaria Chlorella virus A1
Contig_2671	Viruses	Uroviricota	Caudoviricetes	Caudovirales	Siphoviridae	Oengusvirus	Faecalibacterium virus Oengus
Contig_268	Viruses	Uroviricota	Caudoviricetes	Caudovirales	Myoviridae	NA	Bacillus virus G
Contig_2681	Viruses	Nucleocytoviricota	Megaviricetes	Algavirales	Phycodnaviridae	NA	Aureococcus anophagefferens virus
Contig_2694	Viruses	Uroviricota	Caudoviricetes	Caudovirales	Siphoviridae	Sitaravirus	Paenibacillus virus Sitara
Contig_2711	Viruses	Nucleocytoviricota	Megaviricetes	Imitervirales	Mimiviridae	Mimivirus	Megavirus chiliensis
Contig_2713	Viruses	Uroviricota	Caudoviricetes	Caudovirales	Siphoviridae	Likavirus	Streptomyces virus Caliburn
Contig_2715	Viruses	Uroviricota	Caudoviricetes	Caudovirales	Myoviridae	NA	Lactobacillus phage phi jlb1
Contig_2766	Viruses	Uroviricota	Caudoviricetes	Caudovirales	Myoviridae	NA	Prochlorococcus phage P-TIM68
Contig_27732	Viruses	Hofneiviricota	Faserviricetes	Tubulavirales	Inoviridae	NA	Ralstonia phage RSS0
Contig_27733	Viruses	Uroviricota	Caudoviricetes	Caudovirales	Siphoviridae	NA	Clostridium phage phiCP13O
Contig_27734	Viruses	Uroviricota	Caudoviricetes	Caudovirales	Siphoviridae	NA	Butyrivibrio virus Arawn
Contig_27735	Viruses	Uroviricota	Caudoviricetes	Caudovirales	Myoviridae	Peduovirus	Escherichia virus fiAA91ss
Contig_27741	Viruses	Uroviricota	Caudoviricetes	Caudovirales	Siphoviridae	NA	Lactobacillus phage phiAT3
Contig_27758	Viruses	Nucleocytoviricota	Megaviricetes	Imitervirales	Mimiviridae	Cafeteriavirus	Cafeteria roenbergensis virus
Contig_27760	Viruses	Nucleocytoviricota	Megaviricetes	Imitervirales	Mimiviridae	Mimivirus	Megavirus chiliensis
Contig_27767	Viruses	Uroviricota	Caudoviricetes	Caudovirales	Siphoviridae	NA	Streptomyces phage Comrade
Contig_27785	Viruses	Uroviricota	Caudoviricetes	Caudovirales	Siphoviridae	Oengusvirus	Faecalibacterium virus Oengus
Contig_27791	Viruses	Uroviricota	Caudoviricetes	Caudovirales	Siphoviridae	NA	Geobacillus virus E3
Contig_27843	Viruses	Uroviricota	Caudoviricetes	Caudovirales	Myoviridae	Phapecoctavirus	Escherichia virus Schickermooser
Contig_27865	Viruses	Nucleocytoviricota	Megaviricetes	Imitervirales	Mimiviridae	Mimivirus	Megavirus chiliensis
Contig_27871	Viruses	Nucleocytoviricota	Megaviricetes	Algavirales	Phycodnaviridae	NA	Aureococcus anophagefferens virus
Contig_27876	Viruses	Nucleocytoviricota	Megaviricetes	Algavirales	Phycodnaviridae	Chlorovirus	Paramecium bursaria Chlorella virus A1
Contig_27883	Viruses	Uroviricota	Caudoviricetes	Caudovirales	Siphoviridae	Jenstvirus	Brevibacillus virus Jenst
Contig_279	Viruses	Nucleocytoviricota	Megaviricetes	Algavirales	Phycodnaviridae	Chlorovirus	Paramecium bursaria Chlorella virus NYs1
Contig_27904	Viruses	Nucleocytoviricota	Megaviricetes	Algavirales	Phycodnaviridae	Chlorovirus	Paramecium bursaria Chlorella virus A1
Contig_27955	Viruses	Uroviricota	Caudoviricetes	Caudovirales	Myoviridae	NA	Bacillus virus G
Contig_28	Viruses	Uroviricota	Caudoviricetes	Caudovirales	Siphoviridae	NA	Clostridium phage c-st
Contig_2843	Viruses	Uroviricota	Caudoviricetes	Caudovirales	Myoviridae	NA	Bacillus virus G
Contig_2844	Viruses	Nucleocytoviricota	Megaviricetes	Algavirales	Phycodnaviridae	Chlorovirus	Paramecium bursaria Chlorella virus A1
Contig_2845	Viruses	Uroviricota	Caudoviricetes	Caudovirales	Myoviridae	NA	Deep-sea thermophilic phage D6E
Contig_2876	Viruses	Uroviricota	Caudoviricetes	Caudovirales	Myoviridae	Eneladusvirus	Yersinia virus Yen9-04
Contig_2899	Viruses	Uroviricota	Caudoviricetes	Caudovirales	Siphoviridae	NA	Lactococcus phage P087
Contig_2903	Viruses	Uroviricota	Caudoviricetes	Caudovirales	Myoviridae	Mimasvirus	Cronobacter virus GAP32
Contig_2961	Viruses	Uroviricota	Caudoviricetes	Caudovirales	Myoviridae	Bixzunavirus	Mycobacterium phage Tonenili
Contig_2971	Viruses	Uroviricota	Caudoviricetes	Caudovirales	Siphoviridae	Phietavirus	Staphylococcus virus IPLA7
Contig_3	Viruses	Uroviricota	Caudoviricetes	Caudovirales	Siphoviridae	Mudcatvirus	Arthrobacter virus Mudcat
Contig_300	Viruses	Uroviricota	Caudoviricetes	Caudovirales	Myoviridae	Aresaunavirus	Ralstonia virus RSY1
Contig_3018	Viruses	Uroviricota	Caudoviricetes	Caudovirales	Myoviridae	NA	Enterobacteria phage phi92
Contig_3025	Viruses	Nucleocytoviricota	Megaviricetes	Algavirales	Phycodnaviridae	Prymnesiovirus	Phaeocystis globosa virus
Contig_303	Viruses	Uroviricota	Caudoviricetes	Caudovirales	Siphoviridae	Delepquintavirus	Stenotrophomonas virus DLP5
Contig_305	Viruses	Uroviricota	Caudoviricetes	Caudovirales	Siphoviridae	Spbetavirus	Bacillus virus SPbeta
Contig_3055	Viruses	Uroviricota	Caudoviricetes	Caudovirales	Myoviridae	Lubbockvirus	Clostridium phage phiMMP02
Contig_3062	Viruses	Uroviricota	Caudoviricetes	Caudovirales	Myoviridae	Mimasvirus	Cronobacter virus GAP32
Contig_31	Viruses	Uroviricota	Caudoviricetes	Caudovirales	Myoviridae	Eponavirus	Faecalibacterium virus Epona
Contig_3123	Viruses	Uroviricota	Caudoviricetes	Caudovirales	Siphoviridae	NA	Planktothrix phage PaV-LD
Contig_31563	Viruses	Uroviricota	Caudoviricetes	Caudovirales	Myoviridae	Taranisvirus	Faecalibacterium virus Taranis
Contig_31574	Viruses	Uroviricota	Caudoviricetes	Caudovirales	Myoviridae	Polybotosvirus	Agrobacterium virus Atuph07
Contig_31579	Viruses	Uroviricota	Caudoviricetes	Caudovirales	Siphoviridae	NA	Clostridium phage c-st
Contig_31589	Viruses	Uroviricota	Caudoviricetes	Caudovirales	Myoviridae	Taranisvirus	Faecalibacterium virus Taranis
Contig_31593	Viruses	Uroviricota	Caudoviricetes	Caudovirales	Myoviridae	Taranisvirus	Faecalibacterium virus Taranis
Contig_31602	Viruses	Uroviricota	Caudoviricetes	Caudovirales	Siphoviridae	NA	Bacillus phage vB_BtS_BMBtp14
Contig_3163	Viruses	Uroviricota	Caudoviricetes	Caudovirales	Myoviridae	NA	Haemophilus phage SuMu
Contig_31683	Viruses	Uroviricota	Caudoviricetes	Caudovirales	Siphoviridae	NA	Klebsiella phage phiKO2
Contig_3171	Viruses	Uroviricota	Caudoviricetes	Caudovirales	Siphoviridae	Likavirus	Streptomyces phage Nanodon
Contig_31714	Viruses	Uroviricota	Caudoviricetes	Caudovirales	Podoviridae	NA	Clostridium phage phi24R
Contig_31734	Viruses	Nucleocytoviricota	Megaviricetes	Imitervirales	Mimiviridae	Mimivirus	Megavirus chiliensis
Contig_3175	Viruses	Nucleocytoviricota	Megaviricetes	Imitervirales	Mimiviridae	NA	Moumouvirus
Contig_31752	Viruses	Uroviricota	Caudoviricetes	Caudovirales	Siphoviridae	NA	Tetraselmis viridis virus S20
Contig_31787	Viruses	Uroviricota	Caudoviricetes	Caudovirales	Myoviridae	Thornevirus	Bacillus virus SP15
Contig_3179	Viruses	Uroviricota	Caudoviricetes	Caudovirales	Myoviridae	NA	Bacillus virus G
Contig_31799	Viruses	Uroviricota	Caudoviricetes	Caudovirales	Siphoviridae	NA	Sinorhizobium phage phiLM21
Contig_3180	Viruses	Uroviricota	Caudoviricetes	Caudovirales	Siphoviridae	Oengusvirus	Faecalibacterium virus Oengus
Contig_3182	Viruses	Uroviricota	Caudoviricetes	Caudovirales	Siphoviridae	NA	Bacillus phage BCJA1c
Contig_31826	Viruses	Uroviricota	Caudoviricetes	Caudovirales	Podoviridae	Lederbergvirus	Escherichia virus HK620
Contig_31832	Viruses	Uroviricota	Caudoviricetes	Caudovirales	Myoviridae	Peduovirus	Escherichia virus fiAA91ss
Contig_31845	Viruses	Uroviricota	Caudoviricetes	Caudovirales	Myoviridae	Naesvirus	Burkholderia virus BcepNY3
Contig_31846	Viruses	Uroviricota	Caudoviricetes	Caudovirales	Myoviridae	NA	Enterobacteria phage SfV
Contig_31868	Viruses	Nucleocytoviricota	Megaviricetes	Algavirales	Phycodnaviridae	Chlorovirus	Only Syngen Nebraska virus 5
Contig_3189	Viruses	Uroviricota	Caudoviricetes	Caudovirales	Herelleviridae	Caeruleovirus	Bacillus virus BM15
Contig_3198	Viruses	Uroviricota	Caudoviricetes	Caudovirales	Siphoviridae	NA	Clostridium phage phiCT19406C
Contig_3200	Viruses	Uroviricota	Caudoviricetes	Caudovirales	Myoviridae	Phabquatrovirus	Bordetella virus PHB04
Contig_3207	Viruses	Uroviricota	Caudoviricetes	Caudovirales	Siphoviridae	Tigunavirus	Streptomyces virus TG1
Contig_3208	Viruses	Nucleocytoviricota	Megaviricetes	Algavirales	Phycodnaviridae	Chlorovirus	Only Syngen Nebraska virus 5
Contig_3209	Viruses	Uroviricota	Caudoviricetes	Caudovirales	Myoviridae	Toutatisvirus	Faecalibacterium virus Toutatis
Contig_3214	Viruses	Uroviricota	Caudoviricetes	Caudovirales	Siphoviridae	NA	Pseudomonas phage JBD44
Contig_3217	Viruses	Uroviricota	Caudoviricetes	Caudovirales	Siphoviridae	NA	Clostridium phage phiCD111
Contig_3220	Viruses	Uroviricota	Caudoviricetes	Caudovirales	Myoviridae	Popoffvirus	Aeromonas virus 56
Contig_3227	Viruses	Uroviricota	Caudoviricetes	Caudovirales	Siphoviridae	Vieuvirus	Acinetobacter virus R3177
Contig_3232	Viruses	Uroviricota	Caudoviricetes	Caudovirales	Siphoviridae	Saundersvirus	Bacillus phage PM1
Contig_3233	Viruses	Uroviricota	Caudoviricetes	Caudovirales	Siphoviridae	Spbetavirus	Bacillus virus SPbeta
Contig_3234	Viruses	Uroviricota	Caudoviricetes	Caudovirales	Siphoviridae	Triavirus	Staphylococcus phage vB_SauS_phi2
Contig_3236	Viruses	Nucleocytoviricota	Megaviricetes	Imitervirales	Mimiviridae	Mimivirus	Acanthamoeba polyphaga mimivirus
Contig_3239	Viruses	Uroviricota	Caudoviricetes	Caudovirales	Siphoviridae	NA	Listeria phage A006
Contig_3242	Viruses	Hofneiviricota	Faserviricetes	Tubulavirales	Inoviridae	NA	Uncultured phage WW-nAnB strain 3
Contig_3253	Viruses	Uroviricota	Caudoviricetes	Caudovirales	Siphoviridae	NA	Geobacillus virus E3
Contig_3255	Viruses	Uroviricota	Caudoviricetes	Caudovirales	Myoviridae	NA	Bacillus virus G
Contig_3259	Viruses	Uroviricota	Caudoviricetes	Caudovirales	Myoviridae	Toutatisvirus	Faecalibacterium virus Toutatis
Contig_3264	Viruses	Uroviricota	Caudoviricetes	Caudovirales	Siphoviridae	NA	Pseudomonas phage PS-1
Contig_3284	Viruses	Uroviricota	Caudoviricetes	Caudovirales	Myoviridae	Peduovirus	Escherichia virus fiAA91ss
Contig_3287	Viruses	Uroviricota	Caudoviricetes	Caudovirales	Siphoviridae	NA	Riemerella phage RAP44
Contig_3290	Viruses	Uroviricota	Caudoviricetes	Caudovirales	Siphoviridae	NA	Synechococcus phage S-CBS3
Contig_3300	Viruses	Uroviricota	Caudoviricetes	Caudovirales	Podoviridae	NA	Pseudomonas phage AF
Contig_3311	Viruses	Uroviricota	Caudoviricetes	Caudovirales	Siphoviridae	NA	Riemerella phage RAP44
Contig_3315	Viruses	Uroviricota	Caudoviricetes	Caudovirales	Siphoviridae	Hedwigvirus	Gordonia virus Hedwig
Contig_3316	Viruses	Nucleocytoviricota	Megaviricetes	Pimascovirales	Marseilleviridae	NA	Lausannevirus
Contig_3322	Viruses	Uroviricota	Caudoviricetes	Caudovirales	Myoviridae	Gofduovirus	Edwardsiella virus GF2
Contig_3339	Viruses	Uroviricota	Caudoviricetes	Caudovirales	Siphoviridae	NA	Clostridium phage vB_CpeS-CP51
Contig_3348	Viruses	Nucleocytoviricota	Megaviricetes	Imitervirales	Mimiviridae	NA	Moumouvirus
Contig_3352	Viruses	Uroviricota	Caudoviricetes	Caudovirales	Siphoviridae	NA	Enterobacteria phage ES18
Contig_3358	Viruses	Cressdnaviricota	Repensiviricetes	Geplafuvirales	Genomoviridae	Gemycircularvirus	Porcine feces-associated gemycircularvirus
Contig_338	Viruses	Uroviricota	Caudoviricetes	Caudovirales	Myoviridae	Thornevirus	Bacillus virus SP15
Contig_3411	Viruses	Uroviricota	Caudoviricetes	Caudovirales	Siphoviridae	NA	Bacteroides phage B124-14
Contig_34165	Viruses	Uroviricota	Caudoviricetes	Caudovirales	Siphoviridae	NA	Butyrivibrio virus Arawn
Contig_34182	Viruses	Nucleocytoviricota	Megaviricetes	Imitervirales	Mimiviridae	Mimivirus	Megavirus chiliensis
Contig_34186	Viruses	Uroviricota	Caudoviricetes	Caudovirales	Siphoviridae	Ahduovirus	Burkholderia virus AH2
Contig_34206	Viruses	Uroviricota	Caudoviricetes	Caudovirales	Siphoviridae	Delepquintavirus	Stenotrophomonas virus DLP5
Contig_34223	Viruses	Uroviricota	Caudoviricetes	Caudovirales	Siphoviridae	Sitaravirus	Paenibacillus virus Rani
Contig_34228	Viruses	Nucleocytoviricota	Megaviricetes	Imitervirales	Mimiviridae	Mimivirus	Megavirus chiliensis
Contig_34229	Viruses	Nucleocytoviricota	Megaviricetes	Imitervirales	Mimiviridae	NA	Moumouvirus
Contig_34249	Viruses	Uroviricota	Caudoviricetes	Caudovirales	Siphoviridae	NA	Planktothrix phage PaV-LD
Contig_3433	Viruses	Uroviricota	Caudoviricetes	Caudovirales	Siphoviridae	NA	Clostridium phage phiCD6356
Contig_3454	Viruses	Uroviricota	Caudoviricetes	Caudovirales	Myoviridae	NA	Bacillus phage 0305phi8-36
Contig_3456	Viruses	Uroviricota	Caudoviricetes	Caudovirales	Siphoviridae	NA	Enterobacteria phage mEp460
Contig_3472	Viruses	Uroviricota	Caudoviricetes	Caudovirales	Siphoviridae	NA	Geobacillus virus E3
Contig_3477	Viruses	NA	NA	NA	NA	Pandoravirus	Pandoravirus neocaledonia
Contig_3495	Viruses	Uroviricota	Caudoviricetes	Caudovirales	Siphoviridae	Cbastvirus	Cellulophaga virus ST
Contig_3498	Viruses	Uroviricota	Caudoviricetes	Caudovirales	Siphoviridae	NA	Bacillus phage vB_BanS-Tsamsa
Contig_35	Viruses	Uroviricota	Caudoviricetes	Caudovirales	Podoviridae	Lederbergvirus	Salmonella virus P22
Contig_3502	Viruses	Nucleocytoviricota	Megaviricetes	Algavirales	Phycodnaviridae	Chlorovirus	Paramecium bursaria Chlorella virus NYs1
Contig_3503	Viruses	Uroviricota	Caudoviricetes	Caudovirales	Myoviridae	Eponavirus	Faecalibacterium virus Epona
Contig_3509	Viruses	Uroviricota	Caudoviricetes	Caudovirales	Siphoviridae	NA	Bacillus phage vB_BceS-MY192
Contig_3516	Viruses	Uroviricota	Caudoviricetes	Caudovirales	Siphoviridae	Vegasvirus	Paenibacillus virus Vegas
Contig_35263	Viruses	Uroviricota	Caudoviricetes	Caudovirales	Siphoviridae	Likavirus	Streptomyces virus Lika
Contig_35267	Viruses	Uroviricota	Caudoviricetes	Caudovirales	Siphoviridae	NA	Gordonia phage Avazak
Contig_35283	Viruses	Nucleocytoviricota	Megaviricetes	Algavirales	Phycodnaviridae	Chlorovirus	Only Syngen Nebraska virus 5
Contig_35307	Viruses	Uroviricota	Caudoviricetes	Caudovirales	Myoviridae	Peduovirus	Escherichia virus fiAA91ss
Contig_35312	Viruses	Nucleocytoviricota	Megaviricetes	Imitervirales	Mimiviridae	Mimivirus	Megavirus chiliensis
Contig_35334	Viruses	Uroviricota	Caudoviricetes	Caudovirales	Siphoviridae	NA	Cronobacter phage ENT47670
Contig_35344	Viruses	Uroviricota	Caudoviricetes	Caudovirales	Herelleviridae	NA	Bacillus virus Moonbeam
Contig_3538	Viruses	Uroviricota	Caudoviricetes	Caudovirales	Myoviridae	Toutatisvirus	Faecalibacterium virus Toutatis
Contig_35775	Viruses	Uroviricota	Caudoviricetes	Caudovirales	Myoviridae	NA	Pectobacterium phage ZF40
Contig_35776	Viruses	Uroviricota	Caudoviricetes	Caudovirales	NA	Lilyvirus	Paenibacillus virus Lily
Contig_35778	Viruses	Uroviricota	Caudoviricetes	Caudovirales	Myoviridae	NA	Bacillus virus G
Contig_35779	Viruses	Nucleocytoviricota	Megaviricetes	Algavirales	Phycodnaviridae	Prasinovirus	Ostreococcus mediterraneus virus 1
Contig_3578	Viruses	Uroviricota	Caudoviricetes	Caudovirales	Ackermannviridae	NA	Vibrio phage VAP7
Contig_35781	Viruses	Uroviricota	Caudoviricetes	Caudovirales	Siphoviridae	NA	Streptococcus phage 315.2
Contig_35785	Viruses	Uroviricota	Caudoviricetes	Caudovirales	Herelleviridae	Schiekvirus	Enterococcus virus EfV12
Contig_35786	Viruses	NA	NA	NA	NA	NA	Aeropyrum pernix spindle-shaped virus 1
Contig_35790	Viruses	Uroviricota	Caudoviricetes	Caudovirales	Siphoviridae	NA	Lactococcus phage Q54
Contig_35791	Viruses	Uroviricota	Caudoviricetes	Caudovirales	Siphoviridae	Delepquintavirus	Stenotrophomonas virus DLP5
Contig_35794	Viruses	Uroviricota	Caudoviricetes	Caudovirales	Siphoviridae	NA	Planktothrix phage PaV-LD
Contig_35796	Viruses	Uroviricota	Caudoviricetes	Caudovirales	Siphoviridae	NA	Lactobacillus phage Lc-Nu
Contig_35798	Viruses	Uroviricota	Caudoviricetes	Caudovirales	Siphoviridae	NA	Bacillus phage phi4J1
Contig_35802	Viruses	Uroviricota	Caudoviricetes	Caudovirales	Siphoviridae	NA	Clostridium phage vB_CpeS-CP51
Contig_35807	Viruses	Uroviricota	Caudoviricetes	Caudovirales	Siphoviridae	NA	Tetraselmis viridis virus S20
Contig_35808	Viruses	NA	NA	NA	NA	Pandoravirus	Pandoravirus salinus
Contig_35813	Viruses	Nucleocytoviricota	Megaviricetes	Algavirales	Phycodnaviridae	NA	Orpheovirus IHUMI-LCC2
Contig_35815	Viruses	Uroviricota	Caudoviricetes	Caudovirales	Siphoviridae	NA	Lactococcus phage P087
Contig_35820	Viruses	Uroviricota	Caudoviricetes	Caudovirales	Myoviridae	Otagovirus	Pseudomonas virus Psa374
Contig_35822	Viruses	Nucleocytoviricota	Megaviricetes	Imitervirales	Mimiviridae	Mimivirus	Acanthamoeba polyphaga mimivirus
Contig_35825	Viruses	Nucleocytoviricota	Megaviricetes	Algavirales	Phycodnaviridae	NA	Orpheovirus IHUMI-LCC2
Contig_35830	Viruses	Uroviricota	Caudoviricetes	Caudovirales	Siphoviridae	NA	Butyrivibrio virus Arawn
Contig_35842	Viruses	Nucleocytoviricota	Megaviricetes	Algavirales	Phycodnaviridae	NA	Orpheovirus IHUMI-LCC2
Contig_35845	Viruses	Nucleocytoviricota	Megaviricetes	Algavirales	Phycodnaviridae	NA	Orpheovirus IHUMI-LCC2
Contig_35846	Viruses	Nucleocytoviricota	Megaviricetes	Algavirales	Phycodnaviridae	NA	Aureococcus anophagefferens virus
Contig_35847	Viruses	Uroviricota	Caudoviricetes	Caudovirales	Myoviridae	NA	Edwardsiella virus pEt-SU
Contig_35858	Viruses	Uroviricota	Caudoviricetes	Caudovirales	Siphoviridae	NA	Butyrivibrio virus Arawn
Contig_35866	Viruses	Nucleocytoviricota	Megaviricetes	Imitervirales	Mimiviridae	Cafeteriavirus	Cafeteria roenbergensis virus
Contig_3587	Viruses	Uroviricota	Caudoviricetes	Caudovirales	Siphoviridae	NA	Streptococcus phage 315.1
Contig_35879	Viruses	Uroviricota	Caudoviricetes	Caudovirales	Myoviridae	Polybotosvirus	Agrobacterium virus Atuph07
Contig_35883	Viruses	Nucleocytoviricota	Megaviricetes	Algavirales	Phycodnaviridae	Prymnesiovirus	Phaeocystis globosa virus
Contig_35887	Viruses	Uroviricota	Caudoviricetes	Caudovirales	Siphoviridae	NA	Bacillus phage vB_BtS_BMBtp14
Contig_35893	Viruses	Uroviricota	Caudoviricetes	Caudovirales	Siphoviridae	NA	Geobacillus virus E3
Contig_3590	Viruses	Uroviricota	Caudoviricetes	Caudovirales	Siphoviridae	NA	Clostridium phage phiCD6356
Contig_35909	Viruses	Uroviricota	Caudoviricetes	Caudovirales	Myoviridae	NA	Vibrio phage ICP1
Contig_35911	Viruses	Uroviricota	Caudoviricetes	Caudovirales	Siphoviridae	NA	Streptococcus phage phiARI0923
Contig_35920	Viruses	Uroviricota	Caudoviricetes	Caudovirales	Myoviridae	NA	Bacillus virus G
Contig_35927	Viruses	Uroviricota	Caudoviricetes	Caudovirales	Siphoviridae	NA	Clostridium phage phiCD211
Contig_35929	Viruses	Uroviricota	Caudoviricetes	Caudovirales	Siphoviridae	NA	Geobacillus virus E3
Contig_3593	Viruses	Uroviricota	Caudoviricetes	Caudovirales	Myoviridae	Lagaffevirus	Faecalibacterium virus Lagaffe
Contig_35942	Viruses	Nucleocytoviricota	Megaviricetes	Algavirales	Phycodnaviridae	NA	Orpheovirus IHUMI-LCC2
Contig_35946	Viruses	Uroviricota	Caudoviricetes	Caudovirales	Siphoviridae	NA	Lactococcus phage 28201
Contig_35949	Viruses	Uroviricota	Caudoviricetes	Caudovirales	Podoviridae	Kelquatrovirus	Burkholderia virus KL4
Contig_35969	Viruses	Uroviricota	Caudoviricetes	Caudovirales	Siphoviridae	NA	Butyrivibrio virus Arawn
Contig_35971	Viruses	Uroviricota	Caudoviricetes	Caudovirales	Siphoviridae	NA	Streptococcus phage 315.1
Contig_35981	Viruses	Nucleocytoviricota	Megaviricetes	Imitervirales	Mimiviridae	Mimivirus	Megavirus chiliensis
Contig_35992	Viruses	Uroviricota	Caudoviricetes	Caudovirales	Siphoviridae	NA	Bacteroides phage B124-14
Contig_36003	Viruses	Uroviricota	Caudoviricetes	Caudovirales	Myoviridae	NA	Bacillus phage AR9
Contig_3601	Viruses	Uroviricota	Caudoviricetes	Caudovirales	Siphoviridae	NA	Streptococcus virus 9872
Contig_36014	Viruses	Uroviricota	Caudoviricetes	Caudovirales	Siphoviridae	Timquatrovirus	Mycobacterium phage Gengar
Contig_36042	Viruses	Uroviricota	Caudoviricetes	Caudovirales	Siphoviridae	NA	Streptomyces phage Comrade
Contig_36074	Viruses	Uroviricota	Caudoviricetes	Caudovirales	Myoviridae	NA	Bacillus virus G
Contig_36104	Viruses	Nucleocytoviricota	Megaviricetes	Algavirales	Phycodnaviridae	NA	Chrysochromulina ericina virus
Contig_36185	Viruses	Uroviricota	Caudoviricetes	Caudovirales	Myoviridae	NA	Bacillus virus G
Contig_36186	Viruses	Uroviricota	Caudoviricetes	Caudovirales	Siphoviridae	NA	Nodularia phage vB_NspS-kac68v161
Contig_36190	Viruses	Nucleocytoviricota	Megaviricetes	Imitervirales	Mimiviridae	Cafeteriavirus	Cafeteria roenbergensis virus
Contig_36200	Viruses	Uroviricota	Caudoviricetes	Caudovirales	Siphoviridae	NA	Planktothrix phage PaV-LD
Contig_36226	Viruses	Uroviricota	Caudoviricetes	Caudovirales	Siphoviridae	NA	Planktothrix phage PaV-LD
Contig_3623	Viruses	Uroviricota	Caudoviricetes	Caudovirales	Siphoviridae	Incheonvrus	Polaribacter virus P12002L
Contig_36240	Viruses	Uroviricota	Caudoviricetes	Caudovirales	Siphoviridae	NA	Butyrivibrio virus Arawn
Contig_36241	Viruses	Nucleocytoviricota	Megaviricetes	Algavirales	Phycodnaviridae	NA	Aureococcus anophagefferens virus
Contig_36269	Viruses	Nucleocytoviricota	Megaviricetes	Algavirales	Phycodnaviridae	NA	Orpheovirus IHUMI-LCC2
Contig_36301	Viruses	Uroviricota	Caudoviricetes	Caudovirales	Myoviridae	Polybotosvirus	Agrobacterium virus Atuph07
Contig_36311	Viruses	Nucleocytoviricota	Megaviricetes	Algavirales	Phycodnaviridae	NA	Chrysochromulina ericina virus
Contig_36322	Viruses	Nucleocytoviricota	Megaviricetes	Algavirales	Phycodnaviridae	Prasinovirus	Bathycoccus sp. RCC1105 virus BpV
Contig_36330	Viruses	Uroviricota	Caudoviricetes	Caudovirales	Myoviridae	Asteriusvirus	Escherichia virus PBECO4
Contig_36335	Viruses	Uroviricota	Caudoviricetes	Caudovirales	Herelleviridae	Caeruleovirus	Bacillus virus BM15
Contig_3650	Viruses	Uroviricota	Caudoviricetes	Caudovirales	Siphoviridae	Cbastvirus	Cellulophaga virus ST
Contig_369	Viruses	Nucleocytoviricota	Megaviricetes	Algavirales	Phycodnaviridae	Chlorovirus	Paramecium bursaria Chlorella virus NY2A
Contig_3691	Viruses	Uroviricota	Caudoviricetes	Caudovirales	Siphoviridae	NA	Bacillus phage phi4J1
Contig_376	Viruses	Uroviricota	Caudoviricetes	Caudovirales	Siphoviridae	Oshimavirus	Thermus virus P23-45
Contig_3767	Viruses	Uroviricota	Caudoviricetes	Caudovirales	Siphoviridae	NA	Enterococcus phage phiFL4A
Contig_3770	Viruses	Uroviricota	Caudoviricetes	Caudovirales	Siphoviridae	Spbetavirus	Staphylococcus phage SPbeta-like
Contig_380	Viruses	Uroviricota	Caudoviricetes	Caudovirales	Siphoviridae	Psavirus	Listeria virus LP302
Contig_383	Viruses	Uroviricota	Caudoviricetes	Caudovirales	Siphoviridae	NA	Clostridium phage phiCT19406C
Contig_385	Viruses	Uroviricota	Caudoviricetes	Caudovirales	Myoviridae	Lagaffevirus	Faecalibacterium virus Lagaffe
Contig_3879	Viruses	Uroviricota	Caudoviricetes	Caudovirales	Siphoviridae	NA	Riemerella phage RAP44
Contig_3885	Viruses	Uroviricota	Caudoviricetes	Caudovirales	Myoviridae	Brigitvirus	Faecalibacterium virus Brigit
Contig_38853	Viruses	Uroviricota	Caudoviricetes	Caudovirales	Myoviridae	Brigitvirus	Faecalibacterium virus Brigit
Contig_38854	Viruses	Nucleocytoviricota	Megaviricetes	Imitervirales	Mimiviridae	Mimivirus	Acanthamoeba polyphaga mimivirus
Contig_38855	Viruses	Uroviricota	Caudoviricetes	Caudovirales	Myoviridae	NA	Bacillus virus G
Contig_38856	Viruses	Nucleocytoviricota	Megaviricetes	Algavirales	Phycodnaviridae	Chlorovirus	Paramecium bursaria Chlorella virus A1
Contig_38857	Viruses	Uroviricota	Caudoviricetes	Caudovirales	Myoviridae	NA	Bacillus virus G
Contig_38864	Viruses	Uroviricota	Caudoviricetes	Caudovirales	Siphoviridae	NA	Lactobacillus phage iLp84
Contig_38869	Viruses	NA	NA	NA	NA	NA	Aeropyrum pernix spindle-shaped virus 1
Contig_38870	Viruses	Uroviricota	Caudoviricetes	Caudovirales	Siphoviridae	Ahduovirus	Burkholderia virus AH2
Contig_38871	Viruses	Uroviricota	Caudoviricetes	Caudovirales	Siphoviridae	NA	Clostridium phage c-st
Contig_38875	Viruses	Uroviricota	Caudoviricetes	Caudovirales	Myoviridae	NA	Bacillus virus G
Contig_38878	Viruses	Nucleocytoviricota	Megaviricetes	Algavirales	Phycodnaviridae	Chlorovirus	Paramecium bursaria Chlorella virus 1
Contig_38888	Viruses	Nucleocytoviricota	Megaviricetes	Imitervirales	Mimiviridae	Cafeteriavirus	Cafeteria roenbergensis virus
Contig_38895	Viruses	Uroviricota	Caudoviricetes	Caudovirales	Siphoviridae	NA	Bacillus phage phi4J1
Contig_38907	Viruses	Uroviricota	Caudoviricetes	Caudovirales	Siphoviridae	NA	Geobacillus virus E2
Contig_38911	Viruses	Uroviricota	Caudoviricetes	Caudovirales	Siphoviridae	NA	Lactococcus phage Q54
Contig_38921	Viruses	NA	NA	NA	NA	NA	Aeropyrum pernix spindle-shaped virus 1
Contig_38925	Viruses	Uroviricota	Caudoviricetes	Caudovirales	Siphoviridae	Vegasvirus	Paenibacillus virus Vegas
Contig_38926	Viruses	Uroviricota	Caudoviricetes	Caudovirales	Siphoviridae	Phietavirus	Staphylococcus virus PH15
Contig_3895	Viruses	Uroviricota	Caudoviricetes	Caudovirales	Siphoviridae	NA	Flavobacterium phage vB_FspS_tooticki6-1
Contig_38961	Viruses	Uroviricota	Caudoviricetes	Caudovirales	Siphoviridae	NA	Bacillus phage vB_BanS-Tsamsa
Contig_38991	Viruses	Uroviricota	Caudoviricetes	Caudovirales	Herelleviridae	NA	Bacillus virus Moonbeam
Contig_38993	Viruses	Uroviricota	Caudoviricetes	Caudovirales	Myoviridae	NA	Bacillus virus G
Contig_3904	Viruses	Uroviricota	Caudoviricetes	Caudovirales	Podoviridae	Diegovirus	Shigella virus POCJ13
Contig_39058	Viruses	Uroviricota	Caudoviricetes	Caudovirales	Siphoviridae	NA	Bacillus phage BCJA1c
Contig_39105	Viruses	Nucleocytoviricota	Megaviricetes	Algavirales	Phycodnaviridae	NA	Orpheovirus IHUMI-LCC2
Contig_39120	Viruses	Uroviricota	Caudoviricetes	Caudovirales	Myoviridae	Peduovirus	Escherichia virus fiAA91ss
Contig_39174	Viruses	Nucleocytoviricota	Pokkesviricetes	Chitovirales	Poxviridae	Alphaentomopoxvirus	Anomala cuprea entomopoxvirus
Contig_39201	Viruses	Uroviricota	Caudoviricetes	Caudovirales	Myoviridae	NA	Deep-sea thermophilic phage D6E
Contig_3924	Viruses	Uroviricota	Caudoviricetes	Caudovirales	Myoviridae	NA	Synechococcus phage ACG-2014f
Contig_3940	Viruses	Uroviricota	Caudoviricetes	Caudovirales	Siphoviridae	Unahavirus	Flavobacterium phage vB_FspS_laban6-1
Contig_3941	Viruses	Uroviricota	Caudoviricetes	Caudovirales	Myoviridae	NA	Deep-sea thermophilic phage D6E
Contig_395	Viruses	Uroviricota	Caudoviricetes	Caudovirales	Myoviridae	NA	Bacillus virus G
Contig_3951	Viruses	Nucleocytoviricota	Megaviricetes	Algavirales	Phycodnaviridae	Phaeovirus	Ectocarpus siliculosus virus 1
Contig_400	Viruses	Nucleocytoviricota	Megaviricetes	Algavirales	Phycodnaviridae	Chlorovirus	Paramecium bursaria Chlorella virus A1
Contig_4029	Viruses	Uroviricota	Caudoviricetes	Caudovirales	Siphoviridae	NA	Lactobacillus phage Lc-Nu
Contig_4043	Viruses	Uroviricota	Caudoviricetes	Caudovirales	Siphoviridae	NA	Geobacillus virus E3
Contig_4047	Viruses	Nucleocytoviricota	Megaviricetes	Algavirales	Phycodnaviridae	NA	Aureococcus anophagefferens virus
Contig_4048	Viruses	Nucleocytoviricota	Megaviricetes	Algavirales	Phycodnaviridae	Chlorovirus	Paramecium bursaria Chlorella virus NY2A
Contig_4049	Viruses	Uroviricota	Caudoviricetes	Caudovirales	NA	NA	Nitrincola phage 1M3-16
Contig_4052	Viruses	Nucleocytoviricota	Megaviricetes	Algavirales	Phycodnaviridae	Prasinovirus	Micromonas pusilla virus SP1
Contig_4076	Viruses	Nucleocytoviricota	Megaviricetes	Pimascovirales	Iridoviridae	Chloriridovirus	Invertebrate iridescent virus 9
Contig_4078	Viruses	Uroviricota	Caudoviricetes	Caudovirales	Myoviridae	Polybotosvirus	Agrobacterium virus Atuph07
Contig_4091	Viruses	Uroviricota	Caudoviricetes	Caudovirales	Siphoviridae	NA	Planktothrix phage PaV-LD
Contig_4128	Viruses	Uroviricota	Caudoviricetes	Caudovirales	Herelleviridae	NA	Bacillus phage vB_BmeM-Goe8
Contig_4134	Viruses	Uroviricota	Caudoviricetes	Caudovirales	Siphoviridae	NA	Clostridium phage vB_CpeS-CP51
Contig_4146	Viruses	Uroviricota	Caudoviricetes	Caudovirales	Herelleviridae	NA	Bacillus virus Moonbeam
Contig_41767	Viruses	Uroviricota	Caudoviricetes	Caudovirales	Siphoviridae	NA	Geobacillus virus E3
Contig_41769	Viruses	Uroviricota	Caudoviricetes	Caudovirales	Myoviridae	Mimasvirus	Cronobacter virus GAP32
Contig_41770	Viruses	Nucleocytoviricota	Megaviricetes	Algavirales	Phycodnaviridae	NA	Orpheovirus IHUMI-LCC2
Contig_41771	Viruses	Uroviricota	Caudoviricetes	Caudovirales	Myoviridae	Brigitvirus	Faecalibacterium virus Brigit
Contig_41772	Viruses	Nucleocytoviricota	Megaviricetes	Imitervirales	Mimiviridae	Mimivirus	Megavirus chiliensis
Contig_41773	Viruses	NA	NA	NA	NA	NA	Pacmanvirus A23
Contig_41774	Viruses	Uroviricota	Caudoviricetes	Caudovirales	Myoviridae	NA	Bacillus phage 0305phi8-36
Contig_41775	Viruses	Nucleocytoviricota	Megaviricetes	Algavirales	Phycodnaviridae	NA	Orpheovirus IHUMI-LCC2
Contig_41776	Viruses	Nucleocytoviricota	Megaviricetes	Algavirales	Phycodnaviridae	NA	Chrysochromulina ericina virus
Contig_41778	Viruses	Uroviricota	Caudoviricetes	Caudovirales	Myoviridae	NA	Bacillus virus G
Contig_41779	Viruses	Uroviricota	Caudoviricetes	Caudovirales	Siphoviridae	Phietavirus	Staphylococcus virus EW
Contig_4178	Viruses	Nucleocytoviricota	Megaviricetes	Algavirales	Phycodnaviridae	NA	Orpheovirus IHUMI-LCC2
Contig_41781	Viruses	Nucleocytoviricota	Megaviricetes	Imitervirales	Mimiviridae	Cafeteriavirus	Cafeteria roenbergensis virus
Contig_41782	Viruses	Uroviricota	Caudoviricetes	Caudovirales	Myoviridae	Mimasvirus	Cronobacter virus GAP32
Contig_41783	Viruses	Nucleocytoviricota	Megaviricetes	Algavirales	Phycodnaviridae	NA	Aureococcus anophagefferens virus
Contig_41788	Viruses	Nucleocytoviricota	Megaviricetes	Algavirales	Phycodnaviridae	NA	Orpheovirus IHUMI-LCC2
Contig_41796	Viruses	NA	NA	NA	NA	Pandoravirus	Pandoravirus macleodensis
Contig_41798	Viruses	Uroviricota	Caudoviricetes	Caudovirales	Myoviridae	NA	Bacillus virus G
Contig_41802	Viruses	Uroviricota	Caudoviricetes	Caudovirales	Siphoviridae	NA	Clostridium phage vB_CpeS-CP51
Contig_41806	Viruses	Uroviricota	Caudoviricetes	Caudovirales	Myoviridae	Salmondvirus	Dickeya virus JA29
Contig_41808	Viruses	Uroviricota	Caudoviricetes	Caudovirales	Siphoviridae	NA	Lactococcus phage P087
Contig_41809	Viruses	Uroviricota	Caudoviricetes	Caudovirales	Myoviridae	Mimasvirus	Cronobacter virus GAP32
Contig_41812	Viruses	Nucleocytoviricota	Pokkesviricetes	Chitovirales	Poxviridae	Alphaentomopoxvirus	Anomala cuprea entomopoxvirus
Contig_41816	Viruses	Nucleocytoviricota	Megaviricetes	Algavirales	Phycodnaviridae	NA	Aureococcus anophagefferens virus
Contig_41827	Viruses	Uroviricota	Caudoviricetes	Caudovirales	Myoviridae	Lubbockvirus	Clostridium phage phiMMP03
Contig_41831	Viruses	Nucleocytoviricota	Megaviricetes	Imitervirales	Mimiviridae	Cafeteriavirus	Cafeteria roenbergensis virus
Contig_41837	Viruses	Uroviricota	Caudoviricetes	Caudovirales	Siphoviridae	NA	Clostridium phage phiCTP1
Contig_41842	Viruses	Uroviricota	Caudoviricetes	Caudovirales	Siphoviridae	NA	Streptococcus phage 315.1
Contig_41855	Viruses	Nucleocytoviricota	Megaviricetes	Algavirales	Phycodnaviridae	Chlorovirus	Paramecium bursaria Chlorella virus A1
Contig_41856	Viruses	Nucleocytoviricota	Pokkesviricetes	Chitovirales	Poxviridae	Betaentomopoxvirus	Mythimna separata entomopoxvirus
Contig_41857	Viruses	Uroviricota	Caudoviricetes	Caudovirales	Herelleviridae	Schiekvirus	Enterococcus virus EFDG1
Contig_4188	Viruses	Nucleocytoviricota	Pokkesviricetes	Chitovirales	Poxviridae	NA	Diachasmimorpha entomopoxvirus
Contig_41892	Viruses	Uroviricota	Caudoviricetes	Caudovirales	Herelleviridae	NA	Bacillus phage SP-10
Contig_41901	Viruses	Uroviricota	Caudoviricetes	Caudovirales	Siphoviridae	NA	Synechococcus phage S-CBS3
Contig_4195	Viruses	Nucleocytoviricota	Megaviricetes	Imitervirales	Mimiviridae	NA	Moumouvirus
Contig_41950	Viruses	Uroviricota	Caudoviricetes	Caudovirales	Siphoviridae	NA	Geobacillus virus E3
Contig_41954	Viruses	Uroviricota	Caudoviricetes	Caudovirales	Siphoviridae	NA	Clostridium phage phiCTP1
Contig_41976	Viruses	Nucleocytoviricota	Megaviricetes	Algavirales	Phycodnaviridae	NA	Aureococcus anophagefferens virus
Contig_41979	Viruses	Uroviricota	Caudoviricetes	Caudovirales	Siphoviridae	Spbetavirus	Bacillus virus SPbeta
Contig_4199	Viruses	Uroviricota	Caudoviricetes	Caudovirales	Myoviridae	NA	Erwinia phage pEp_SNUABM_01
Contig_42003	Viruses	Uroviricota	Caudoviricetes	Caudovirales	Ackermannviridae	NA	Vibrio phage vB_VchM_Kuja
Contig_42018	Viruses	Uroviricota	Caudoviricetes	Caudovirales	Siphoviridae	Phietavirus	Staphylococcus virus 37
Contig_42044	Viruses	Nucleocytoviricota	Megaviricetes	Imitervirales	Mimiviridae	Mimivirus	Megavirus chiliensis
Contig_42060	Viruses	Uroviricota	Caudoviricetes	Caudovirales	Myoviridae	NA	Flavobacterium phage vB_FspM_pippi8-1
Contig_42061	Viruses	Uroviricota	Caudoviricetes	Caudovirales	Siphoviridae	NA	Bacillus phage BCJA1c
Contig_4208	Viruses	NA	NA	NA	NA	Pandoravirus	Pandoravirus macleodensis
Contig_42103	Viruses	Uroviricota	Caudoviricetes	Caudovirales	Siphoviridae	NA	Planktothrix phage PaV-LD
Contig_42104	Viruses	Nucleocytoviricota	Megaviricetes	Algavirales	Phycodnaviridae	NA	Chrysochromulina ericina virus
Contig_42112	Viruses	Uroviricota	Caudoviricetes	Caudovirales	Myoviridae	NA	Bacillus virus G
Contig_42165	Viruses	Nucleocytoviricota	Megaviricetes	Algavirales	Phycodnaviridae	NA	Chrysochromulina ericina virus
Contig_42179	Viruses	Uroviricota	Caudoviricetes	Caudovirales	Myoviridae	Peduovirus	Escherichia virus fiAA91ss
Contig_42211	Viruses	Uroviricota	Caudoviricetes	Caudovirales	Myoviridae	Eneladusvirus	Serratia virus BF
Contig_42217	Viruses	NA	NA	NA	Pithoviridae	Pithovirus	Pithovirus sibericum
Contig_4227	Viruses	Nucleocytoviricota	Megaviricetes	Algavirales	Phycodnaviridae	NA	Chrysochromulina ericina virus
Contig_4236	Viruses	Uroviricota	Caudoviricetes	Caudovirales	Myoviridae	NA	Bacillus virus G
Contig_4259	Viruses	Uroviricota	Caudoviricetes	Caudovirales	Siphoviridae	NA	Geobacillus virus E3
Contig_4297	Viruses	Nucleocytoviricota	Megaviricetes	Algavirales	Phycodnaviridae	NA	Aureococcus anophagefferens virus
Contig_4298	Viruses	Uroviricota	Caudoviricetes	Caudovirales	Herelleviridae	NA	Bacillus phage Eldridge
Contig_4315	Viruses	Uroviricota	Caudoviricetes	Caudovirales	Myoviridae	Taranisvirus	Faecalibacterium virus Taranis
Contig_4329	Viruses	Nucleocytoviricota	Pokkesviricetes	Chitovirales	Poxviridae	Alphaentomopoxvirus	Anomala cuprea entomopoxvirus
Contig_4346	Viruses	Nucleocytoviricota	Megaviricetes	Algavirales	Phycodnaviridae	Phaeovirus	Ectocarpus siliculosus virus 1
Contig_4348	Viruses	Uroviricota	Caudoviricetes	Caudovirales	Siphoviridae	Spbetavirus	Bacillus virus SPbeta
Contig_4414	Viruses	Nucleocytoviricota	Megaviricetes	Algavirales	Phycodnaviridae	Chlorovirus	Paramecium bursaria Chlorella virus A1
Contig_4437	Viruses	Nucleocytoviricota	Megaviricetes	Algavirales	Phycodnaviridae	Phaeovirus	Feldmannia species virus
Contig_4448	Viruses	Nucleocytoviricota	Megaviricetes	Algavirales	Phycodnaviridae	NA	Orpheovirus IHUMI-LCC2
Contig_4458	Viruses	Uroviricota	Caudoviricetes	Caudovirales	Myoviridae	Eponavirus	Faecalibacterium virus Epona
Contig_4467	Viruses	Uroviricota	Caudoviricetes	Caudovirales	Myoviridae	NA	Bacillus virus G
Contig_4470	Viruses	Uroviricota	Caudoviricetes	Caudovirales	Podoviridae	Lightbulbvirus	Cellulophaga virus Cba172
Contig_4476	Viruses	Uroviricota	Caudoviricetes	Caudovirales	Myoviridae	Eneladusvirus	Serratia virus BF
Contig_4485	Viruses	Uroviricota	Caudoviricetes	Caudovirales	Myoviridae	NA	Bacillus virus G
Contig_4492	Viruses	Nucleocytoviricota	Megaviricetes	Imitervirales	Mimiviridae	Mimivirus	Megavirus chiliensis
Contig_4504	Viruses	Nucleocytoviricota	Megaviricetes	Imitervirales	Mimiviridae	NA	Moumouvirus
Contig_4505	Viruses	Uroviricota	Caudoviricetes	Caudovirales	Siphoviridae	Likavirus	Streptomyces virus Zemlya
Contig_45109	Viruses	Nucleocytoviricota	Megaviricetes	Algavirales	Phycodnaviridae	NA	Aureococcus anophagefferens virus
Contig_45115	Viruses	Uroviricota	Caudoviricetes	Caudovirales	Myoviridae	Thornevirus	Bacillus virus SP15
Contig_45127	Viruses	Uroviricota	Caudoviricetes	Caudovirales	Herelleviridae	NA	Bacillus phage vB_BmeM-Goe8
Contig_45129	Viruses	Nucleocytoviricota	Megaviricetes	Algavirales	Phycodnaviridae	NA	Orpheovirus IHUMI-LCC2
Contig_45138	Viruses	Uroviricota	Caudoviricetes	Caudovirales	Siphoviridae	NA	Planktothrix phage PaV-LD
Contig_45142	Viruses	Uroviricota	Caudoviricetes	Caudovirales	Myoviridae	Otagovirus	Pseudomonas virus VCM
Contig_45147	Viruses	Uroviricota	Caudoviricetes	Caudovirales	Myoviridae	Lagaffevirus	Faecalibacterium virus Lagaffe
Contig_45160	Viruses	NA	NA	NA	Bicaudaviridae	NA	Sulfolobus monocaudavirus SMV1
Contig_45171	Viruses	Nucleocytoviricota	Megaviricetes	Algavirales	Phycodnaviridae	NA	Orpheovirus IHUMI-LCC2
Contig_45183	Viruses	Uroviricota	Caudoviricetes	Caudovirales	Myoviridae	Svunavirus	Bacillus virus 1
Contig_45189	Viruses	Uroviricota	Caudoviricetes	Caudovirales	Siphoviridae	NA	Clostridium phage phiCD211
Contig_45190	Viruses	NA	NA	NA	Pithoviridae	Pithovirus	Pithovirus sibericum
Contig_45197	Viruses	NA	NA	NA	NA	Pandoravirus	Pandoravirus inopinatum
Contig_45215	Viruses	Uroviricota	Caudoviricetes	Caudovirales	Myoviridae	NA	Bacillus virus G
Contig_45217	Viruses	Nucleocytoviricota	Megaviricetes	Algavirales	Phycodnaviridae	NA	Orpheovirus IHUMI-LCC2
Contig_45223	Viruses	Uroviricota	Caudoviricetes	Caudovirales	Siphoviridae	NA	Clostridium phage phiCT19406C
Contig_45226	Viruses	Uroviricota	Caudoviricetes	Caudovirales	Myoviridae	Bixzunavirus	Mycobacterium virus Bxz1
Contig_45240	Viruses	Uroviricota	Caudoviricetes	Caudovirales	Myoviridae	NA	Synechococcus phage S-PM2
Contig_45259	Viruses	Uroviricota	Caudoviricetes	Caudovirales	Siphoviridae	NA	Synechococcus phage S-CBS3
Contig_45272	Viruses	Uroviricota	Caudoviricetes	Caudovirales	Siphoviridae	NA	Lactococcus phage 28201
Contig_45289	Viruses	NA	NA	NA	Pithoviridae	Pithovirus	Pithovirus sibericum
Contig_45293	Viruses	Uroviricota	Caudoviricetes	Caudovirales	Siphoviridae	Omegavirus	Mycobacterium virus Omega
Contig_45295	Viruses	Uroviricota	Caudoviricetes	Caudovirales	Siphoviridae	NA	Bacillus phage vB_BtS_BMBtp14
Contig_45312	Viruses	Uroviricota	Caudoviricetes	Caudovirales	Siphoviridae	NA	Bacillus phage phi4J1
Contig_45344	Viruses	Uroviricota	Caudoviricetes	Caudovirales	Myoviridae	Bixzunavirus	Mycobacterium virus Bxz1
Contig_45358	Viruses	Nucleocytoviricota	Megaviricetes	Algavirales	Phycodnaviridae	NA	Orpheovirus IHUMI-LCC2
Contig_45443	Viruses	Uroviricota	Caudoviricetes	Caudovirales	Myoviridae	Eneladusvirus	Serratia virus BF
Contig_45458	Viruses	Nucleocytoviricota	Megaviricetes	Algavirales	Phycodnaviridae	Prymnesiovirus	Phaeocystis globosa virus
Contig_45490	Viruses	Nucleocytoviricota	Megaviricetes	Algavirales	Phycodnaviridae	Prymnesiovirus	Phaeocystis globosa virus
Contig_45524	Viruses	Uroviricota	Caudoviricetes	Caudovirales	Myoviridae	Peduovirus	Escherichia virus fiAA91ss
Contig_45560	Viruses	Uroviricota	Caudoviricetes	Caudovirales	Myoviridae	Polybotosvirus	Agrobacterium virus Atuph07
Contig_45573	Viruses	Uroviricota	Caudoviricetes	Caudovirales	Siphoviridae	Slashvirus	Bacillus virus Stills
Contig_45575	Viruses	Uroviricota	Caudoviricetes	Caudovirales	Myoviridae	NA	Bacillus phage AR9
Contig_45588	Viruses	Uroviricota	Caudoviricetes	Caudovirales	Myoviridae	NA	Bacillus virus G
Contig_45628	Viruses	Uroviricota	Caudoviricetes	Caudovirales	Myoviridae	NA	Bacillus virus G
Contig_45655	Viruses	Uroviricota	Caudoviricetes	Caudovirales	Siphoviridae	NA	Geobacillus virus E3
Contig_45749	Viruses	Nucleocytoviricota	Megaviricetes	Algavirales	Phycodnaviridae	NA	Orpheovirus IHUMI-LCC2
Contig_4588	Viruses	Uroviricota	Caudoviricetes	Caudovirales	Siphoviridae	Gordonvirus	Arthrobacter virus Captnmurica
Contig_4589	Viruses	Uroviricota	Caudoviricetes	Caudovirales	Siphoviridae	Oengusvirus	Faecalibacterium virus Oengus
Contig_4590	Viruses	Nucleocytoviricota	Megaviricetes	Algavirales	Phycodnaviridae	NA	Orpheovirus IHUMI-LCC2
Contig_4594	Viruses	Uroviricota	Caudoviricetes	Caudovirales	Myoviridae	Bixzunavirus	Mycobacterium phage Tonenili
Contig_4605	Viruses	Uroviricota	Caudoviricetes	Caudovirales	Herelleviridae	NA	Bacillus phage vB_BmeM-Goe8
Contig_4628	Viruses	Uroviricota	Caudoviricetes	Caudovirales	Siphoviridae	Omegavirus	Mycobacterium phage Minerva
Contig_4631	Viruses	Uroviricota	Caudoviricetes	Caudovirales	Siphoviridae	NA	Bacillus phage phi4J1
Contig_4632	Viruses	Uroviricota	Caudoviricetes	Caudovirales	Siphoviridae	NA	Synechococcus phage S-CBS3
Contig_4636	Viruses	Uroviricota	Caudoviricetes	Caudovirales	Siphoviridae	NA	Lactobacillus phage JCL1032
Contig_4650	Viruses	Uroviricota	Caudoviricetes	Caudovirales	Siphoviridae	NA	Mycobacterium phage Adler
Contig_4672	Viruses	Uroviricota	Caudoviricetes	Caudovirales	Siphoviridae	NA	Geobacillus virus E3
Contig_4705	Viruses	Nucleocytoviricota	Megaviricetes	Algavirales	Phycodnaviridae	NA	Aureococcus anophagefferens virus
Contig_471	Viruses	Nucleocytoviricota	Pokkesviricetes	Chitovirales	Poxviridae	Centapoxvirus	Murmansk microtuspox virus
Contig_4735	Viruses	Uroviricota	Caudoviricetes	Caudovirales	Siphoviridae	NA	Bacillus phage vB_BtS_BMBtp14
Contig_4769	Viruses	Uroviricota	Caudoviricetes	Caudovirales	Siphoviridae	NA	Brevibacillus phage Sundance
Contig_4770	Viruses	Uroviricota	Caudoviricetes	Caudovirales	Myoviridae	NA	Bacillus virus G
Contig_4772	Viruses	Uroviricota	Caudoviricetes	Caudovirales	Myoviridae	Thornevirus	Bacillus virus SP15
Contig_4773	Viruses	Uroviricota	Caudoviricetes	Caudovirales	Myoviridae	NA	Enterobacteria phage SfV
Contig_4776	Viruses	Uroviricota	Caudoviricetes	Caudovirales	Siphoviridae	Likavirus	Streptomyces virus Hydra
Contig_4777	Viruses	Uroviricota	Caudoviricetes	Caudovirales	Siphoviridae	Spbetavirus	Bacillus virus SPbeta
Contig_4778	Viruses	Uroviricota	Caudoviricetes	Caudovirales	Myoviridae	Taranisvirus	Faecalibacterium virus Taranis
Contig_4779	Viruses	Uroviricota	Caudoviricetes	Caudovirales	Siphoviridae	NA	Pseudomonas phage JBD44
Contig_4781	Viruses	Uroviricota	Caudoviricetes	Caudovirales	Siphoviridae	NA	Geobacillus virus E3
Contig_4782	Viruses	Nucleocytoviricota	Megaviricetes	Algavirales	Phycodnaviridae	Chlorovirus	Paramecium bursaria Chlorella virus A1
Contig_4783	Viruses	Nucleocytoviricota	Megaviricetes	Imitervirales	Mimiviridae	NA	Moumouvirus
Contig_4785	Viruses	NA	NA	NA	NA	Pandoravirus	Pandoravirus dulcis
Contig_4787	Viruses	Uroviricota	Caudoviricetes	Caudovirales	Myoviridae	NA	Bacillus phage 0305phi8-36
Contig_4788	Viruses	Uroviricota	Caudoviricetes	Caudovirales	Siphoviridae	NA	Stx2-converting phage 1717
Contig_4789	Viruses	Uroviricota	Caudoviricetes	Caudovirales	Siphoviridae	NA	Stx2-converting phage 1717
Contig_4790	Viruses	Uroviricota	Caudoviricetes	Caudovirales	Siphoviridae	NA	Planktothrix phage PaV-LD
Contig_4792	Viruses	Nucleocytoviricota	Pokkesviricetes	Chitovirales	Poxviridae	Alphaentomopoxvirus	Anomala cuprea entomopoxvirus
Contig_4793	Viruses	Hofneiviricota	Faserviricetes	Tubulavirales	Inoviridae	NA	Ralstonia phage RSS0
Contig_4794	Viruses	Uroviricota	Caudoviricetes	Caudovirales	Myoviridae	NA	Bacillus phage 0305phi8-36
Contig_4796	Viruses	Uroviricota	Caudoviricetes	Caudovirales	Siphoviridae	Likavirus	Streptomyces virus Lannister
Contig_4797	Viruses	NA	NA	NA	NA	NA	Pacmanvirus A23
Contig_4800	Viruses	Uroviricota	Caudoviricetes	Caudovirales	Siphoviridae	Vegasvirus	Paenibacillus virus Vegas
Contig_4801	Viruses	Uroviricota	Caudoviricetes	Caudovirales	Siphoviridae	NA	Planktothrix phage PaV-LD
Contig_4803	Viruses	Uroviricota	Caudoviricetes	Caudovirales	Siphoviridae	NA	Bacillus phage vB_BceS-MY192
Contig_4806	Viruses	NA	NA	NA	NA	Pandoravirus	Pandoravirus macleodensis
Contig_4808	Viruses	Uroviricota	Caudoviricetes	Caudovirales	Myoviridae	Baikalvirus	Pseudomonas virus PaBG
Contig_4810	Viruses	Uroviricota	Caudoviricetes	Caudovirales	Siphoviridae	Vieuvirus	Acinetobacter virus B1251
Contig_4812	Viruses	Uroviricota	Caudoviricetes	Caudovirales	Myoviridae	Peduovirus	Escherichia virus fiAA91ss
Contig_4813	Viruses	Uroviricota	Caudoviricetes	Caudovirales	Siphoviridae	NA	Planktothrix phage PaV-LD
Contig_4815	Viruses	Nucleocytoviricota	Megaviricetes	Algavirales	Phycodnaviridae	Prymnesiovirus	Phaeocystis globosa virus
Contig_4816	Viruses	Uroviricota	Caudoviricetes	Caudovirales	Podoviridae	NA	Streptomyces phage Manuel
Contig_4817	Viruses	Nucleocytoviricota	Megaviricetes	Algavirales	Phycodnaviridae	Chlorovirus	Only Syngen Nebraska virus 5
Contig_4823	Viruses	Uroviricota	Caudoviricetes	Caudovirales	Siphoviridae	Redivirus	Mycobacterium virus Panchino
Contig_4824	Viruses	Nucleocytoviricota	Pokkesviricetes	Chitovirales	Poxviridae	Alphaentomopoxvirus	Anomala cuprea entomopoxvirus
Contig_4828	Viruses	Uroviricota	Caudoviricetes	Caudovirales	Siphoviridae	NA	Brevibacillus phage Sundance
Contig_48282	Viruses	Uroviricota	Caudoviricetes	Caudovirales	Siphoviridae	NA	Geobacillus virus E3
Contig_48283	Viruses	Nucleocytoviricota	Megaviricetes	Algavirales	Phycodnaviridae	Prasinovirus	Bathycoccus sp. RCC1105 virus BpV
Contig_48284	Viruses	Uroviricota	Caudoviricetes	Caudovirales	Myoviridae	Brigitvirus	Faecalibacterium virus Brigit
Contig_48285	Viruses	Uroviricota	Caudoviricetes	Caudovirales	Siphoviridae	Omegavirus	Mycobacterium phage MiaZeal
Contig_48286	Viruses	Uroviricota	Caudoviricetes	Caudovirales	Siphoviridae	NA	Staphylococcus phage StB20-like
Contig_48287	Viruses	Uroviricota	Caudoviricetes	Caudovirales	Myoviridae	NA	Bacillus phage 0305phi8-36
Contig_48288	Viruses	Uroviricota	Caudoviricetes	Caudovirales	Siphoviridae	NA	Geobacillus virus E3
Contig_48290	Viruses	Uroviricota	Caudoviricetes	Caudovirales	Myoviridae	Jimmervirus	Brevibacillus virus Osiris
Contig_48291	Viruses	Nucleocytoviricota	Megaviricetes	Algavirales	Phycodnaviridae	Chlorovirus	Paramecium bursaria Chlorella virus A1
Contig_48292	Viruses	Uroviricota	Caudoviricetes	Caudovirales	Siphoviridae	Likavirus	Streptomyces virus Lika
Contig_48293	Viruses	Uroviricota	Caudoviricetes	Caudovirales	Siphoviridae	Spbetavirus	Bacillus virus SPbeta
Contig_48294	Viruses	Uroviricota	Caudoviricetes	Caudovirales	Siphoviridae	NA	Clostridium phage phiCD211
Contig_48297	Viruses	Uroviricota	Caudoviricetes	Caudovirales	Myoviridae	Shalavirus	Bacillus virus Shbh1
Contig_48299	Viruses	Uroviricota	Caudoviricetes	Caudovirales	Myoviridae	Polybotosvirus	Agrobacterium virus Atuph07
Contig_48302	Viruses	Uroviricota	Caudoviricetes	Caudovirales	Myoviridae	Taranisvirus	Faecalibacterium virus Taranis
Contig_48303	Viruses	Uroviricota	Caudoviricetes	Caudovirales	Siphoviridae	NA	Geobacillus virus E3
Contig_48304	Viruses	Nucleocytoviricota	Megaviricetes	Imitervirales	Mimiviridae	Cafeteriavirus	Cafeteria roenbergensis virus
Contig_48305	Viruses	Nucleocytoviricota	Megaviricetes	Algavirales	Phycodnaviridae	NA	Aureococcus anophagefferens virus
Contig_48306	Viruses	Uroviricota	Caudoviricetes	Caudovirales	Siphoviridae	Sitaravirus	Paenibacillus phage Xenia
Contig_48308	Viruses	Nucleocytoviricota	Megaviricetes	Imitervirales	Mimiviridae	Mimivirus	Megavirus chiliensis
Contig_48309	Viruses	Uroviricota	Caudoviricetes	Caudovirales	Siphoviridae	Likavirus	Streptomyces virus Aaronocolus
Contig_4831	Viruses	Uroviricota	Caudoviricetes	Caudovirales	Siphoviridae	NA	Geobacillus virus E3
Contig_48311	Viruses	Uroviricota	Caudoviricetes	Caudovirales	Siphoviridae	Oengusvirus	Faecalibacterium virus Oengus
Contig_48313	Viruses	Uroviricota	Caudoviricetes	Caudovirales	Myoviridae	NA	Aeribacillus phage AP45
Contig_48318	Viruses	Nucleocytoviricota	Megaviricetes	Algavirales	Phycodnaviridae	Chlorovirus	Paramecium bursaria Chlorella virus AR158
Contig_48319	Viruses	Uroviricota	Caudoviricetes	Caudovirales	Myoviridae	Phitrevirus	Pseudomonas virus phi3
Contig_4832	Viruses	NA	NA	NA	NA	NA	Pacmanvirus A23
Contig_48321	Viruses	Uroviricota	Caudoviricetes	Caudovirales	Siphoviridae	NA	Bacillus phage phi4J1
Contig_48326	Viruses	Uroviricota	Caudoviricetes	Caudovirales	Myoviridae	Peduovirus	Klebsiella phage 4 LV-2017
Contig_4833	Viruses	Uroviricota	Caudoviricetes	Caudovirales	Siphoviridae	NA	Bacillus phage Waukesha92
Contig_48330	Viruses	Uroviricota	Caudoviricetes	Caudovirales	Siphoviridae	NA	Streptococcus phage PH10
Contig_48331	Viruses	Uroviricota	Caudoviricetes	Caudovirales	Siphoviridae	NA	Planktothrix phage PaV-LD
Contig_48334	Viruses	Uroviricota	Caudoviricetes	Caudovirales	Siphoviridae	Nyceiraevirus	Gordonia virus Nyceirae
Contig_48335	Viruses	Nucleocytoviricota	Megaviricetes	Algavirales	Phycodnaviridae	NA	Orpheovirus IHUMI-LCC2
Contig_48336	Viruses	Peploviricota	Herviviricetes	Herpesvirales	Herpesviridae	Rhadinovirus	Murid gammaherpesvirus 4
Contig_48339	Viruses	Nucleocytoviricota	Megaviricetes	Algavirales	Phycodnaviridae	NA	Chrysochromulina ericina virus
Contig_48340	Viruses	Uroviricota	Caudoviricetes	Caudovirales	Myoviridae	NA	Bacillus virus G
Contig_48342	Viruses	Uroviricota	Caudoviricetes	Caudovirales	Siphoviridae	Omegavirus	Mycobacterium virus Thibault
Contig_48344	Viruses	NA	NA	NA	Pithoviridae	NA	Cedratvirus A11
Contig_48346	Viruses	Uroviricota	Caudoviricetes	Caudovirales	Myoviridae	NA	Bacillus phage BalMu-1
Contig_48349	Viruses	Uroviricota	Caudoviricetes	Caudovirales	Siphoviridae	Omegavirus	Mycobacterium phage Minerva
Contig_48350	Viruses	Nucleocytoviricota	Megaviricetes	Algavirales	Phycodnaviridae	NA	Chrysochromulina ericina virus
Contig_48353	Viruses	Nucleocytoviricota	Megaviricetes	Imitervirales	Mimiviridae	Mimivirus	Megavirus chiliensis
Contig_48358	Viruses	Nucleocytoviricota	Megaviricetes	Algavirales	Phycodnaviridae	Prymnesiovirus	Phaeocystis globosa virus
Contig_48361	Viruses	Uroviricota	Caudoviricetes	Caudovirales	Myoviridae	Alcyoneusvirus	Klebsiella virus K64-1
Contig_48363	Viruses	Uroviricota	Caudoviricetes	Caudovirales	Ackermannviridae	NA	Vibrio phage VAP7
Contig_48365	Viruses	Uroviricota	Caudoviricetes	Caudovirales	Siphoviridae	Spbetavirus	Bacillus virus SPbeta
Contig_48368	Viruses	Nucleocytoviricota	Megaviricetes	Imitervirales	Mimiviridae	NA	Moumouvirus
Contig_4837	Viruses	Nucleocytoviricota	Megaviricetes	Pimascovirales	Ascoviridae	Ascovirus	Trichoplusia ni ascovirus 2c
Contig_48371	Viruses	Uroviricota	Caudoviricetes	Caudovirales	Siphoviridae	NA	Butyrivibrio virus Arawn
Contig_4838	Viruses	Uroviricota	Caudoviricetes	Caudovirales	Siphoviridae	NA	Brevibacillus phage Sundance
Contig_48381	Viruses	Uroviricota	Caudoviricetes	Caudovirales	Siphoviridae	NA	Stx2-converting phage 1717
Contig_4839	Viruses	Uroviricota	Caudoviricetes	Caudovirales	Siphoviridae	Spbetavirus	Bacillus virus SPbeta
Contig_48393	Viruses	Uroviricota	Caudoviricetes	Caudovirales	Siphoviridae	NA	Planktothrix phage PaV-LD
Contig_48396	Viruses	Nucleocytoviricota	Pokkesviricetes	Chitovirales	Poxviridae	Alphaentomopoxvirus	Anomala cuprea entomopoxvirus
Contig_4840	Viruses	Uroviricota	Caudoviricetes	Caudovirales	Siphoviridae	NA	Bacillus phage vB_BceS-MY192
Contig_48403	Viruses	Uroviricota	Caudoviricetes	Caudovirales	Siphoviridae	Oengusvirus	Faecalibacterium virus Oengus
Contig_48407	Viruses	Nucleocytoviricota	Megaviricetes	Algavirales	Phycodnaviridae	NA	Orpheovirus IHUMI-LCC2
Contig_48410	Viruses	Uroviricota	Caudoviricetes	Caudovirales	Myoviridae	Myohalovirus	Natrialba phage PhiCh1
Contig_48411	Viruses	Uroviricota	Caudoviricetes	Caudovirales	Myoviridae	Alcyoneusvirus	Klebsiella virus K64-1
Contig_48412	Viruses	Uroviricota	Caudoviricetes	Caudovirales	Myoviridae	Jimmervirus	Brevibacillus virus Osiris
Contig_48413	Viruses	Uroviricota	Caudoviricetes	Caudovirales	Siphoviridae	NA	Stx2-converting phage 1717
Contig_48416	Viruses	Uroviricota	Caudoviricetes	Caudovirales	Myoviridae	Lagaffevirus	Faecalibacterium virus Lagaffe
Contig_48417	Viruses	Uroviricota	Caudoviricetes	Caudovirales	Siphoviridae	NA	Planktothrix phage PaV-LD
Contig_48419	Viruses	Uroviricota	Caudoviricetes	Caudovirales	Siphoviridae	Spbetavirus	Bacillus virus SPbeta
Contig_4842	Viruses	Nucleocytoviricota	Megaviricetes	Pimascovirales	Marseilleviridae	Marseillevirus	Melbournevirus
Contig_48420	Viruses	Nucleocytoviricota	Megaviricetes	Algavirales	Phycodnaviridae	Prasinovirus	Ostreococcus mediterraneus virus 1
Contig_48421	Viruses	Uroviricota	Caudoviricetes	Caudovirales	Siphoviridae	NA	Staphylococcus phage SpaA1
Contig_48422	Viruses	NA	NA	NA	NA	NA	Pacmanvirus A23
Contig_48423	Viruses	Uroviricota	Caudoviricetes	Caudovirales	Myoviridae	Thornevirus	Bacillus virus SP15
Contig_48425	Viruses	Uroviricota	Caudoviricetes	Caudovirales	Myoviridae	NA	Bacillus virus G
Contig_48426	Viruses	NA	NA	NA	Pithoviridae	NA	Cedratvirus A11
Contig_48427	Viruses	Uroviricota	Caudoviricetes	Caudovirales	Myoviridae	Bcepmuvirus	Burkholderia virus BcepMu
Contig_4843	Viruses	Nucleocytoviricota	Megaviricetes	Algavirales	Phycodnaviridae	NA	Orpheovirus IHUMI-LCC2
Contig_48436	Viruses	Uroviricota	Caudoviricetes	Caudovirales	Siphoviridae	NA	Lactococcus phage bIL312
Contig_48437	Viruses	Uroviricota	Caudoviricetes	Caudovirales	Siphoviridae	NA	Geobacillus virus E3
Contig_48446	Viruses	Uroviricota	Caudoviricetes	Caudovirales	Myoviridae	NA	Bacillus virus G
Contig_48448	Viruses	Uroviricota	Caudoviricetes	Caudovirales	Siphoviridae	NA	Planktothrix phage PaV-LD
Contig_4845	Viruses	Nucleocytoviricota	Megaviricetes	Imitervirales	Mimiviridae	Cafeteriavirus	Cafeteria roenbergensis virus
Contig_48453	Viruses	Uroviricota	Caudoviricetes	Caudovirales	Herelleviridae	Schiekvirus	Enterococcus virus EFDG1
Contig_4846	Viruses	Uroviricota	Caudoviricetes	Caudovirales	Myoviridae	Thornevirus	Bacillus virus SP15
Contig_48464	Viruses	NA	NA	NA	NA	Pandoravirus	Pandoravirus inopinatum
Contig_48467	Viruses	Uroviricota	Caudoviricetes	Caudovirales	Myoviridae	Abouovirus	Brevibacillus virus Davies
Contig_4847	Viruses	Cressdnaviricota	Arfiviricetes	Cirlivirales	Circoviridae	NA	Avon-Heathcote Estuary associated circular virus 12
Contig_48478	Viruses	Nucleocytoviricota	Megaviricetes	Algavirales	Phycodnaviridae	Prymnesiovirus	Phaeocystis globosa virus
Contig_48486	Viruses	Uroviricota	Caudoviricetes	Caudovirales	Siphoviridae	Delepquintavirus	Stenotrophomonas virus DLP5
Contig_4849	Viruses	Uroviricota	Caudoviricetes	Caudovirales	Myoviridae	NA	Enterobacteria phage phi92
Contig_48491	Viruses	Uroviricota	Caudoviricetes	Caudovirales	Siphoviridae	NA	Planktothrix phage PaV-LD
Contig_48500	Viruses	Uroviricota	Caudoviricetes	Caudovirales	Myoviridae	Bcepmuvirus	Burkholderia virus phiE255
Contig_48505	Viruses	Uroviricota	Caudoviricetes	Caudovirales	Myoviridae	NA	Shigella phage SfII
Contig_48509	Viruses	Uroviricota	Caudoviricetes	Caudovirales	Siphoviridae	Spbetavirus	Bacillus virus SPbeta
Contig_48510	Viruses	Uroviricota	Caudoviricetes	Caudovirales	Siphoviridae	NA	Bacillus phage phi4J1
Contig_48514	Viruses	Nucleocytoviricota	Megaviricetes	Pimascovirales	Marseilleviridae	Marseillevirus	Noumeavirus
Contig_4852	Viruses	Uroviricota	Caudoviricetes	Caudovirales	Siphoviridae	Attoomivirus	Streptomyces virus Attoomi
Contig_48524	Viruses	Uroviricota	Caudoviricetes	Caudovirales	Myoviridae	Salacisavirus	Prochlorococcus virus PSSM2
Contig_48526	Viruses	Uroviricota	Caudoviricetes	Caudovirales	Podoviridae	NA	Vibrio phage VvAW1
Contig_4853	Viruses	Uroviricota	Caudoviricetes	Caudovirales	Myoviridae	NA	Morganella phage vB_MmoM_MP1
Contig_48534	Viruses	Uroviricota	Caudoviricetes	Caudovirales	Myoviridae	Lubbockvirus	Clostridium virus phiCD27
Contig_48535	Viruses	Nucleocytoviricota	Megaviricetes	Pimascovirales	Ascoviridae	Ascovirus	Trichoplusia ni ascovirus 2c
Contig_48538	Viruses	Nucleocytoviricota	Megaviricetes	Imitervirales	Mimiviridae	NA	Moumouvirus
Contig_48540	Viruses	Uroviricota	Caudoviricetes	Caudovirales	Myoviridae	Biquartavirus	Aeromonas virus 31
Contig_48545	Viruses	Uroviricota	Caudoviricetes	Caudovirales	Siphoviridae	Daredevilvirus	Gordonia virus DareDevil
Contig_48552	Viruses	Uroviricota	Caudoviricetes	Caudovirales	Siphoviridae	NA	Planktothrix phage PaV-LD
Contig_48566	Viruses	Nucleocytoviricota	Megaviricetes	Imitervirales	Mimiviridae	Cafeteriavirus	Cafeteria roenbergensis virus
Contig_48573	Viruses	Uroviricota	Caudoviricetes	Caudovirales	Siphoviridae	NA	Erysipelothrix phage SE-1
Contig_48588	Viruses	Uroviricota	Caudoviricetes	Caudovirales	NA	Lilyvirus	Paenibacillus virus Lily
Contig_48589	Viruses	Uroviricota	Caudoviricetes	Caudovirales	Myoviridae	NA	Bacillus virus G
Contig_48597	Viruses	Uroviricota	Caudoviricetes	Caudovirales	Myoviridae	Phitrevirus	Pseudomonas virus phi3
Contig_4862	Viruses	NA	NA	NA	NA	Pandoravirus	Pandoravirus macleodensis
Contig_48620	Viruses	Uroviricota	Caudoviricetes	Caudovirales	Siphoviridae	NA	Geobacillus virus E3
Contig_48623	Viruses	Uroviricota	Caudoviricetes	Caudovirales	Siphoviridae	Jenstvirus	Brevibacillus virus Jenst
Contig_48631	Viruses	NA	NA	NA	Pithoviridae	Pithovirus	Pithovirus sibericum
Contig_48633	Viruses	Uroviricota	Caudoviricetes	Caudovirales	Myoviridae	Abouovirus	Brevibacillus virus Davies
Contig_48646	Viruses	Uroviricota	Caudoviricetes	Caudovirales	Podoviridae	Lessievirus	Burkholderia virus Bcepmigl
Contig_4866	Viruses	Uroviricota	Caudoviricetes	Caudovirales	Myoviridae	Polybotosvirus	Agrobacterium virus Atuph07
Contig_48663	Viruses	Uroviricota	Caudoviricetes	Caudovirales	Siphoviridae	Omegavirus	Mycobacterium phage Minerva
Contig_48668	Viruses	Uroviricota	Caudoviricetes	Caudovirales	Myoviridae	NA	Rhizobium phage RR1-B
Contig_4867	Viruses	Uroviricota	Caudoviricetes	Caudovirales	Myoviridae	NA	Leptospira phage LE4
Contig_48677	Viruses	Uroviricota	Caudoviricetes	Caudovirales	Siphoviridae	NA	Lactococcus phage 28201
Contig_4868	Viruses	Nucleocytoviricota	Megaviricetes	Algavirales	Phycodnaviridae	NA	Orpheovirus IHUMI-LCC2
Contig_48683	Viruses	Uroviricota	Caudoviricetes	Caudovirales	Siphoviridae	NA	Geobacillus virus E3
Contig_48684	Viruses	Uroviricota	Caudoviricetes	Caudovirales	Myoviridae	Brigitvirus	Faecalibacterium virus Brigit
Contig_48687	Viruses	Uroviricota	Caudoviricetes	Caudovirales	Myoviridae	NA	Deep-sea thermophilic phage D6E
Contig_48689	Viruses	Nucleocytoviricota	Megaviricetes	Algavirales	Phycodnaviridae	NA	Orpheovirus IHUMI-LCC2
Contig_4870	Viruses	Uroviricota	Caudoviricetes	Caudovirales	Siphoviridae	Omegavirus	Mycobacterium phage MiaZeal
Contig_48701	Viruses	Uroviricota	Caudoviricetes	Caudovirales	Siphoviridae	NA	Pseudomonas phage YMC11/07/P54_PAE_BP
Contig_48713	Viruses	Uroviricota	Caudoviricetes	Caudovirales	Siphoviridae	NA	Riemerella phage RAP44
Contig_48717	Viruses	Nucleocytoviricota	Megaviricetes	Algavirales	Phycodnaviridae	NA	Orpheovirus IHUMI-LCC2
Contig_48722	Viruses	Uroviricota	Caudoviricetes	Caudovirales	Siphoviridae	Oengusvirus	Faecalibacterium virus Oengus
Contig_48726	Viruses	Uroviricota	Caudoviricetes	Caudovirales	Herelleviridae	NA	Bacillus phage vB_BmeM-Goe8
Contig_48730	Viruses	NA	NA	NA	Pithoviridae	NA	Cedratvirus A11
Contig_48736	Viruses	Uroviricota	Caudoviricetes	Caudovirales	Herelleviridae	NA	Bacillus phage Eldridge
Contig_48737	Viruses	Uroviricota	Caudoviricetes	Caudovirales	Siphoviridae	NA	Clostridium phage phiCD211
Contig_48746	Viruses	Uroviricota	Caudoviricetes	Caudovirales	Siphoviridae	NA	Lactococcus phage P087
Contig_4875	Viruses	Uroviricota	Caudoviricetes	Caudovirales	Myoviridae	NA	Bacillus virus G
Contig_48755	Viruses	Uroviricota	Caudoviricetes	Caudovirales	Myoviridae	Lagaffevirus	Faecalibacterium virus Lagaffe
Contig_4876	Viruses	Nucleocytoviricota	Megaviricetes	Algavirales	Phycodnaviridae	NA	Aureococcus anophagefferens virus
Contig_48763	Viruses	Uroviricota	Caudoviricetes	Caudovirales	Herelleviridae	Siminovitchvirus	Bacillus virus CP51
Contig_48781	Viruses	Uroviricota	Caudoviricetes	Caudovirales	Siphoviridae	NA	Planktothrix phage PaV-LD
Contig_48782	Viruses	Uroviricota	Caudoviricetes	Caudovirales	Myoviridae	NA	Bacillus virus G
Contig_48788	Viruses	NA	NA	NA	Pithoviridae	Pithovirus	Pithovirus sibericum
Contig_48799	Viruses	Uroviricota	Caudoviricetes	Caudovirales	Myoviridae	Phitrevirus	Pseudomonas virus phi3
Contig_48805	Viruses	Uroviricota	Caudoviricetes	Caudovirales	Myoviridae	NA	Bacillus virus G
Contig_48807	Viruses	Uroviricota	Caudoviricetes	Caudovirales	Siphoviridae	NA	Bacillus phage phBC6A52
Contig_48812	Viruses	Uroviricota	Caudoviricetes	Caudovirales	Siphoviridae	NA	Planktothrix phage PaV-LD
Contig_48824	Viruses	Nucleocytoviricota	Megaviricetes	Algavirales	Phycodnaviridae	NA	Orpheovirus IHUMI-LCC2
Contig_48834	Viruses	Uroviricota	Caudoviricetes	Caudovirales	Siphoviridae	NA	Pseudomonas phage JBD44
Contig_4884	Viruses	Uroviricota	Caudoviricetes	Caudovirales	Siphoviridae	NA	Clostridium phage phiCD211
Contig_4885	Viruses	Uroviricota	Caudoviricetes	Caudovirales	Siphoviridae	NA	Enterococcus phage vB_EfaS_IME197
Contig_48855	Viruses	Uroviricota	Caudoviricetes	Caudovirales	Siphoviridae	NA	Streptococcus phage 315.6
Contig_48866	Viruses	Nucleocytoviricota	Megaviricetes	Algavirales	Phycodnaviridae	Chlorovirus	Only Syngen Nebraska virus 5
Contig_48870	Viruses	Uroviricota	Caudoviricetes	Caudovirales	Myoviridae	Mimasvirus	Cronobacter virus GAP32
Contig_48872	Viruses	Uroviricota	Caudoviricetes	Caudovirales	Myoviridae	NA	Bacillus phage AR9
Contig_48876	Viruses	Uroviricota	Caudoviricetes	Caudovirales	Siphoviridae	NA	Bacillus phage phi4J1
Contig_48880	Viruses	Nucleocytoviricota	Megaviricetes	Algavirales	Phycodnaviridae	Prasinovirus	Ostreococcus lucimarinus virus 7
Contig_48893	Viruses	Uroviricota	Caudoviricetes	Caudovirales	Myoviridae	Phitrevirus	Pseudomonas virus phi3
Contig_48909	Viruses	Nucleocytoviricota	Megaviricetes	Imitervirales	Mimiviridae	Mimivirus	Megavirus chiliensis
Contig_48925	Viruses	Nucleocytoviricota	Megaviricetes	Imitervirales	Mimiviridae	Mimivirus	Megavirus chiliensis
Contig_48933	Viruses	Uroviricota	Caudoviricetes	Caudovirales	Podoviridae	Lederbergvirus	Salmonella virus P22
Contig_48962	Viruses	Uroviricota	Caudoviricetes	Caudovirales	Siphoviridae	Phietavirus	Staphylococcus virus EW
Contig_4897	Viruses	Cressdnaviricota	Repensiviricetes	Geplafuvirales	Genomoviridae	Gemykrogvirus	Caribou associated gemykrogvirus 1
Contig_48970	Viruses	Uroviricota	Caudoviricetes	Caudovirales	Siphoviridae	NA	Mannheimia phage vB_MhS_1152AP2
Contig_48972	Viruses	Nucleocytoviricota	Megaviricetes	Algavirales	Phycodnaviridae	Chlorovirus	Only Syngen Nebraska virus 5
Contig_48974	Viruses	Nucleocytoviricota	Megaviricetes	Algavirales	Phycodnaviridae	Prasinovirus	Yellowstone lake phycodnavirus 1
Contig_48984	Viruses	NA	NA	NA	NA	NA	Halovirus HGTV-1
Contig_4900	Viruses	Uroviricota	Caudoviricetes	Caudovirales	Siphoviridae	NA	Clostridium phage phi3626
Contig_49000	Viruses	Uroviricota	Caudoviricetes	Caudovirales	Myoviridae	Suspvirus	Escherichia virus SUSP1
Contig_49038	Viruses	Uroviricota	Caudoviricetes	Caudovirales	Siphoviridae	NA	Bacillus phage vB_BceS-MY192
Contig_4905	Viruses	Nucleocytoviricota	Megaviricetes	Imitervirales	Mimiviridae	Mimivirus	Megavirus chiliensis
Contig_49056	Viruses	Uroviricota	Caudoviricetes	Caudovirales	Myoviridae	Toutatisvirus	Faecalibacterium virus Toutatis
Contig_49059	Viruses	Nucleocytoviricota	Megaviricetes	Algavirales	Phycodnaviridae	NA	Orpheovirus IHUMI-LCC2
Contig_49084	Viruses	Uroviricota	Caudoviricetes	Caudovirales	Siphoviridae	Majavirus	Arthrobacter virus Maja
Contig_49089	Viruses	Uroviricota	Caudoviricetes	Caudovirales	Myoviridae	Myohalovirus	Natrialba phage PhiCh1
Contig_49091	Viruses	Uroviricota	Caudoviricetes	Caudovirales	Siphoviridae	NA	Streptomyces phage Annadreamy
Contig_49097	Viruses	Uroviricota	Caudoviricetes	Caudovirales	Siphoviridae	NA	Geobacillus phage GBK2
Contig_49133	Viruses	Uroviricota	Caudoviricetes	Caudovirales	Myoviridae	Mimasvirus	Cronobacter virus GAP32
Contig_49141	Viruses	Uroviricota	Caudoviricetes	Caudovirales	Myoviridae	NA	Enterobacteria phage phi92
Contig_4915	Viruses	Uroviricota	Caudoviricetes	Caudovirales	Myoviridae	Phitrevirus	Pseudomonas virus phi3
Contig_49151	Viruses	NA	NA	Ligamenvirales	Lipothrixviridae	Betalipothrixvirus	Acidianus filamentous virus 7
Contig_49152	Viruses	Uroviricota	Caudoviricetes	Caudovirales	Siphoviridae	NA	Streptococcus virus 9873
Contig_49155	Viruses	Uroviricota	Caudoviricetes	Caudovirales	Myoviridae	NA	Lactobacillus phage phi jlb1
Contig_49165	Viruses	Uroviricota	Caudoviricetes	Caudovirales	Siphoviridae	Moineauvirus	Streptococcus virus 7201
Contig_4919	Viruses	Uroviricota	Caudoviricetes	Caudovirales	Siphoviridae	Spbetavirus	Bacillus virus SPbeta
Contig_492	Viruses	Nucleocytoviricota	Megaviricetes	Algavirales	Phycodnaviridae	NA	Chrysochromulina ericina virus
Contig_4920	Viruses	Uroviricota	Caudoviricetes	Caudovirales	Siphoviridae	NA	Clostridium phage vB_CpeS-CP51
Contig_49219	Viruses	NA	NA	NA	Pithoviridae	Pithovirus	Pithovirus sibericum
Contig_49229	Viruses	NA	NA	NA	Bicaudaviridae	NA	Sulfolobus monocaudavirus SMV1
Contig_4925	Viruses	Uroviricota	Caudoviricetes	Caudovirales	Siphoviridae	NA	Lactococcus phage bIL312
Contig_49251	Viruses	Uroviricota	Caudoviricetes	Caudovirales	Herelleviridae	NA	Bacillus virus SIOphi
Contig_4926	Viruses	Uroviricota	Caudoviricetes	Caudovirales	Siphoviridae	Spbetavirus	Bacillus virus SPbeta
Contig_49271	Viruses	Uroviricota	Caudoviricetes	Caudovirales	Myoviridae	Phabquatrovirus	Bordetella virus PHB04
Contig_49282	Viruses	Uroviricota	Caudoviricetes	Caudovirales	Myoviridae	Lagaffevirus	Faecalibacterium virus Lagaffe
Contig_4929	Viruses	Uroviricota	Caudoviricetes	Caudovirales	Siphoviridae	NA	Planktothrix phage PaV-LD
Contig_49291	Viruses	NA	NA	NA	NA	NA	Apis mellifera filamentous virus
Contig_49294	Viruses	Nucleocytoviricota	Megaviricetes	Algavirales	Phycodnaviridae	Prasinovirus	Yellowstone lake phycodnavirus 1
Contig_49343	Viruses	Uroviricota	Caudoviricetes	Caudovirales	Myoviridae	Peduovirus	Escherichia virus fiAA91ss
Contig_4935	Viruses	Uroviricota	Caudoviricetes	Caudovirales	Myoviridae	Bixzunavirus	Mycobacterium virus Alice
Contig_4936	Viruses	Uroviricota	Caudoviricetes	Caudovirales	Siphoviridae	NA	Synechococcus phage S-CBS3
Contig_49402	Viruses	Nucleocytoviricota	Megaviricetes	Algavirales	Phycodnaviridae	NA	Chrysochromulina ericina virus
Contig_49420	Viruses	Uroviricota	Caudoviricetes	Caudovirales	Siphoviridae	NA	Actinoplanes phage phiAsp2
Contig_49439	Viruses	Uroviricota	Caudoviricetes	Caudovirales	Myoviridae	NA	Vibrio phage ICP1
Contig_4945	Viruses	Uroviricota	Caudoviricetes	Caudovirales	Myoviridae	NA	Bacillus virus G
Contig_49454	Viruses	Nucleocytoviricota	Megaviricetes	Imitervirales	Mimiviridae	Mimivirus	Megavirus chiliensis
Contig_4947	Viruses	Uroviricota	Caudoviricetes	Caudovirales	Siphoviridae	NA	Riemerella phage RAP44
Contig_49478	Viruses	Uroviricota	Caudoviricetes	Caudovirales	Myoviridae	Phitrevirus	Pseudomonas virus phi3
Contig_4948	Viruses	Uroviricota	Caudoviricetes	Caudovirales	Myoviridae	Polybotosvirus	Agrobacterium virus Atuph07
Contig_49482	Viruses	Uroviricota	Caudoviricetes	Caudovirales	Siphoviridae	NA	Streptococcus phage phiARI0746
Contig_49498	Viruses	Uroviricota	Caudoviricetes	Caudovirales	Myoviridae	NA	Bacillus virus G
Contig_49509	Viruses	Uroviricota	Caudoviricetes	Caudovirales	Siphoviridae	Omegavirus	Mycobacterium phage Minerva
Contig_4955	Viruses	Hofneiviricota	Faserviricetes	Tubulavirales	Plectroviridae	Vespertiliovirus	Spiroplasma virus C74
Contig_49593	Viruses	Uroviricota	Caudoviricetes	Caudovirales	Myoviridae	NA	Clostridium phage phiCT453B
Contig_49596	Viruses	Uroviricota	Caudoviricetes	Caudovirales	Myoviridae	Phitrevirus	Pseudomonas virus phi3
Contig_49618	Viruses	Uroviricota	Caudoviricetes	Caudovirales	Siphoviridae	NA	Streptococcus phage 315.1
Contig_49637	Viruses	Uroviricota	Caudoviricetes	Caudovirales	Siphoviridae	NA	Bacillus phage phi4J1
Contig_49639	Viruses	Uroviricota	Caudoviricetes	Caudovirales	Myoviridae	Brigitvirus	Faecalibacterium virus Brigit
Contig_4965	Viruses	Uroviricota	Caudoviricetes	Caudovirales	Myoviridae	NA	Bacillus virus G
Contig_49663	Viruses	Uroviricota	Caudoviricetes	Caudovirales	Myoviridae	NA	Bacillus virus G
Contig_49676	Viruses	Uroviricota	Caudoviricetes	Caudovirales	Myoviridae	Myohalovirus	Natrialba phage PhiCh1
Contig_49708	Viruses	Nucleocytoviricota	Megaviricetes	Imitervirales	Mimiviridae	Mimivirus	Megavirus chiliensis
Contig_49726	Viruses	NA	NA	NA	Pithoviridae	Pithovirus	Pithovirus sibericum
Contig_4974	Viruses	Uroviricota	Caudoviricetes	Caudovirales	Herelleviridae	Schiekvirus	Enterococcus virus EFP01
Contig_49746	Viruses	Nucleocytoviricota	Megaviricetes	Algavirales	Phycodnaviridae	Chlorovirus	Paramecium bursaria Chlorella virus NY2A
Contig_49785	Viruses	Uroviricota	Caudoviricetes	Caudovirales	Siphoviridae	Jenstvirus	Brevibacillus virus Jenst
Contig_49824	Viruses	Nucleocytoviricota	Megaviricetes	Algavirales	Phycodnaviridae	NA	Orpheovirus IHUMI-LCC2
Contig_49828	Viruses	Nucleocytoviricota	Megaviricetes	Imitervirales	Mimiviridae	Mimivirus	Megavirus chiliensis
Contig_49830	Viruses	Uroviricota	Caudoviricetes	Caudovirales	Siphoviridae	Delepquintavirus	Stenotrophomonas virus DLP5
Contig_49839	Viruses	NA	NA	NA	NA	Pandoravirus	Pandoravirus dulcis
Contig_49899	Viruses	Uroviricota	Caudoviricetes	Caudovirales	Siphoviridae	NA	Clostridium phage vB_CpeS-CP51
Contig_4991	Viruses	Uroviricota	Caudoviricetes	Caudovirales	Siphoviridae	NA	Brochothrix phage NF5
Contig_49913	Viruses	Nucleocytoviricota	Megaviricetes	Algavirales	Phycodnaviridae	Chlorovirus	Only Syngen Nebraska virus 5
Contig_49918	Viruses	Nucleocytoviricota	Megaviricetes	Algavirales	Phycodnaviridae	NA	Orpheovirus IHUMI-LCC2
Contig_49933	Viruses	Uroviricota	Caudoviricetes	Caudovirales	Siphoviridae	NA	Planktothrix phage PaV-LD
Contig_49945	Viruses	Nucleocytoviricota	Megaviricetes	Imitervirales	Mimiviridae	Mimivirus	Megavirus chiliensis
Contig_49953	Viruses	Uroviricota	Caudoviricetes	Caudovirales	Siphoviridae	NA	Planktothrix phage PaV-LD
Contig_49967	Viruses	Nucleocytoviricota	Megaviricetes	Algavirales	Phycodnaviridae	Chlorovirus	Paramecium bursaria Chlorella virus AR158
Contig_4998	Viruses	Nucleocytoviricota	Megaviricetes	Imitervirales	Mimiviridae	Cafeteriavirus	Cafeteria roenbergensis virus
Contig_5000	Viruses	Uroviricota	Caudoviricetes	Caudovirales	Myoviridae	NA	Bacillus virus G
Contig_50006	Viruses	Uroviricota	Caudoviricetes	Caudovirales	Myoviridae	NA	Bacillus virus G
Contig_50014	Viruses	Uroviricota	Caudoviricetes	Caudovirales	Siphoviridae	NA	Bacteroides phage B124-14
Contig_50038	Viruses	Uroviricota	Caudoviricetes	Caudovirales	Myoviridae	Naesvirus	Burkholderia virus BcepNY3
Contig_50039	Viruses	Uroviricota	Caudoviricetes	Caudovirales	Siphoviridae	NA	Erysipelothrix phage SE-1
Contig_50050	Viruses	Nucleocytoviricota	Megaviricetes	Imitervirales	Mimiviridae	Mimivirus	Acanthamoeba polyphaga mimivirus
Contig_50058	Viruses	Uroviricota	Caudoviricetes	Caudovirales	Myoviridae	Brigitvirus	Faecalibacterium virus Brigit
Contig_50062	Viruses	Nucleocytoviricota	Megaviricetes	Algavirales	Phycodnaviridae	Prasinovirus	Micromonas sp. RCC1109 virus MpV1
Contig_5007	Viruses	Nucleocytoviricota	Megaviricetes	Algavirales	Phycodnaviridae	NA	Aureococcus anophagefferens virus
Contig_5008	Viruses	Uroviricota	Caudoviricetes	Caudovirales	Myoviridae	NA	Bacillus virus G
Contig_50095	Viruses	Uroviricota	Caudoviricetes	Caudovirales	Podoviridae	NA	Vibrio phage VvAW1
Contig_50105	Viruses	Nucleocytoviricota	Megaviricetes	Pimascovirales	Iridoviridae	Ranavirus	Singapore grouper iridovirus
Contig_50114	Viruses	Nucleocytoviricota	Megaviricetes	Imitervirales	Mimiviridae	Mimivirus	Megavirus chiliensis
Contig_50137	Viruses	Uroviricota	Caudoviricetes	Caudovirales	NA	NA	Nitrincola phage 1M3-16
Contig_50138	Viruses	NA	NA	NA	NA	Pandoravirus	Pandoravirus dulcis
Contig_50141	Viruses	Uroviricota	Caudoviricetes	Caudovirales	Siphoviridae	NA	Streptococcus phage phiARI0131-2
Contig_50146	Viruses	Uroviricota	Caudoviricetes	Caudovirales	Siphoviridae	NA	Clostridium phage phiCD211
Contig_50164	Viruses	Uroviricota	Caudoviricetes	Caudovirales	Siphoviridae	NA	Bacillus phage vB_BanS-Tsamsa
Contig_50170	Viruses	Nucleocytoviricota	Megaviricetes	Pimascovirales	Ascoviridae	Toursvirus	Diadromus pulchellus toursvirus
Contig_5024	Viruses	Uroviricota	Caudoviricetes	Caudovirales	Myoviridae	Eneladusvirus	Serratia virus BF
Contig_50279	Viruses	Nucleocytoviricota	Megaviricetes	Algavirales	Phycodnaviridae	Chlorovirus	Paramecium bursaria Chlorella virus NY2A
Contig_50293	Viruses	Uroviricota	Caudoviricetes	Caudovirales	Siphoviridae	NA	Streptococcus virus 9873
Contig_50295	Viruses	NA	NA	NA	Pithoviridae	NA	Cedratvirus A11
Contig_50302	Viruses	Nucleocytoviricota	Megaviricetes	Algavirales	Phycodnaviridae	NA	Orpheovirus IHUMI-LCC2
Contig_50304	Viruses	Uroviricota	Caudoviricetes	Caudovirales	Siphoviridae	NA	Planktothrix phage PaV-LD
Contig_50310	Viruses	Uroviricota	Caudoviricetes	Caudovirales	Myoviridae	NA	Clostridium phage phiCT453B
Contig_50325	Viruses	Nucleocytoviricota	Megaviricetes	Algavirales	Phycodnaviridae	Chlorovirus	Acanthocystis turfacea chlorella virus 1
Contig_50352	Viruses	Uroviricota	Caudoviricetes	Caudovirales	Siphoviridae	NA	Riemerella phage RAP44
Contig_50363	Viruses	Nucleocytoviricota	Megaviricetes	Algavirales	Phycodnaviridae	NA	Orpheovirus IHUMI-LCC2
Contig_5037	Viruses	Uroviricota	Caudoviricetes	Caudovirales	Myoviridae	NA	Bacillus virus G
Contig_5040	Viruses	Uroviricota	Caudoviricetes	Caudovirales	Siphoviridae	NA	Geobacillus virus E3
Contig_50434	Viruses	Uroviricota	Caudoviricetes	Caudovirales	Myoviridae	Punavirus	Escherichia virus RCS47
Contig_5044	Viruses	Uroviricota	Caudoviricetes	Caudovirales	Siphoviridae	NA	Bacillus phage phi4J1
Contig_5069	Viruses	Uroviricota	Caudoviricetes	Caudovirales	Siphoviridae	Unahavirus	Flavobacterium virus 6H
Contig_5072	Viruses	Uroviricota	Caudoviricetes	Caudovirales	Myoviridae	NA	Bacillus virus G
Contig_5075	Viruses	Nucleocytoviricota	Megaviricetes	Pimascovirales	Iridoviridae	Chloriridovirus	Invertebrate iridovirus 22
Contig_5090	Viruses	NA	NA	NA	Pithoviridae	Pithovirus	Pithovirus sibericum
Contig_5096	Viruses	Uroviricota	Caudoviricetes	Caudovirales	Siphoviridae	NA	Bacteriophage vB_NpeS-2AV2
Contig_5100	Viruses	Uroviricota	Caudoviricetes	Caudovirales	Siphoviridae	Vieuvirus	Acinetobacter virus B1251
Contig_5106	Viruses	Uroviricota	Caudoviricetes	Caudovirales	Myoviridae	Myohalovirus	Natrialba phage PhiCh1
Contig_5107	Viruses	Uroviricota	Caudoviricetes	Caudovirales	Siphoviridae	NA	Bacillus phage phi4J1
Contig_5114	Viruses	Uroviricota	Caudoviricetes	Caudovirales	Myoviridae	NA	Bacillus virus G
Contig_5135	Viruses	NA	NA	NA	NA	NA	Pacmanvirus A23
Contig_5142	Viruses	Uroviricota	Caudoviricetes	Caudovirales	Myoviridae	Polybotosvirus	Agrobacterium virus Atuph07
Contig_5146	Viruses	Nucleocytoviricota	Megaviricetes	Imitervirales	Mimiviridae	Mimivirus	Megavirus chiliensis
Contig_5148	Viruses	Nucleocytoviricota	Megaviricetes	Algavirales	Phycodnaviridae	Prasinovirus	Micromonas pusilla virus SP1
Contig_5158	Viruses	Nucleocytoviricota	Megaviricetes	Algavirales	Phycodnaviridae	NA	Orpheovirus IHUMI-LCC2
Contig_5164	Viruses	Uroviricota	Caudoviricetes	Caudovirales	Siphoviridae	NA	Streptococcus phage Dp-1
Contig_5179	Viruses	Nucleocytoviricota	Megaviricetes	Pimascovirales	Marseilleviridae	NA	Lausannevirus
Contig_5181	Viruses	Uroviricota	Caudoviricetes	Caudovirales	Myoviridae	NA	Bacillus virus G
Contig_5184	Viruses	Nucleocytoviricota	Megaviricetes	Algavirales	Phycodnaviridae	NA	Aureococcus anophagefferens virus
Contig_5195	Viruses	Uroviricota	Caudoviricetes	Caudovirales	Siphoviridae	Fromanvirus	Mycobacterium phage Jovo
Contig_5198	Viruses	Nucleocytoviricota	Megaviricetes	Algavirales	Phycodnaviridae	Prymnesiovirus	Phaeocystis globosa virus
Contig_52	Viruses	Uroviricota	Caudoviricetes	Caudovirales	Siphoviridae	NA	Pseudomonas phage JBD44
Contig_5203	Viruses	Uroviricota	Caudoviricetes	Caudovirales	Myoviridae	NA	Bacillus virus G
Contig_5232	Viruses	NA	NA	NA	Pithoviridae	NA	Cedratvirus A11
Contig_5234	Viruses	Uroviricota	Caudoviricetes	Caudovirales	Myoviridae	Phabquatrovirus	Bordetella virus PHB04
Contig_5240	Viruses	Uroviricota	Caudoviricetes	Caudovirales	Siphoviridae	NA	Lactococcus phage Q54
Contig_5255	Viruses	Uroviricota	Caudoviricetes	Caudovirales	Myoviridae	Bixzunavirus	Mycobacterium virus Alice
Contig_5258	Viruses	Nucleocytoviricota	Megaviricetes	Algavirales	Phycodnaviridae	NA	Aureococcus anophagefferens virus
Contig_5259	Viruses	Nucleocytoviricota	Megaviricetes	Imitervirales	Mimiviridae	NA	Moumouvirus
Contig_528	Viruses	Uroviricota	Caudoviricetes	Caudovirales	Myoviridae	Lagaffevirus	Faecalibacterium virus Lagaffe
Contig_5283	Viruses	Nucleocytoviricota	Megaviricetes	Imitervirales	Mimiviridae	Mimivirus	Megavirus chiliensis
Contig_5290	Viruses	Uroviricota	Caudoviricetes	Caudovirales	Siphoviridae	NA	Pseudomonas phage JBD44
Contig_5298	Viruses	Uroviricota	Caudoviricetes	Caudovirales	Siphoviridae	NA	Bacteroides phage B124-14
Contig_53	Viruses	Uroviricota	Caudoviricetes	Caudovirales	Siphoviridae	Wilnyevirus	Streptomyces virus BillNye
Contig_5313	Viruses	Uroviricota	Caudoviricetes	Caudovirales	Myoviridae	NA	Leptospira phage LE4
Contig_5330	Viruses	Uroviricota	Caudoviricetes	Caudovirales	Siphoviridae	NA	Bacillus phage phi4J1
Contig_5333	Viruses	Uroviricota	Caudoviricetes	Caudovirales	Myoviridae	NA	Bacillus phage AR9
Contig_5334	Viruses	Uroviricota	Caudoviricetes	Caudovirales	Siphoviridae	NA	Bacillus phage phi105
Contig_5337	Viruses	Uroviricota	Caudoviricetes	Caudovirales	NA	NA	Nitrincola phage 1M3-16
Contig_5350	Viruses	Nucleocytoviricota	Megaviricetes	Imitervirales	Mimiviridae	Mimivirus	Acanthamoeba polyphaga mimivirus
Contig_5369	Viruses	Uroviricota	Caudoviricetes	Caudovirales	Siphoviridae	Oshimavirus	Thermus virus P74-26
Contig_5378	Viruses	Uroviricota	Caudoviricetes	Caudovirales	Siphoviridae	Smoothievirus	Gordonia phage Cucurbita
Contig_54	Viruses	Uroviricota	Caudoviricetes	Caudovirales	Siphoviridae	NA	Salmonella phage vB_SosS_Oslo
Contig_5402	Viruses	Uroviricota	Caudoviricetes	Caudovirales	Myoviridae	Polybotosvirus	Agrobacterium virus Atuph07
Contig_5411	Viruses	Uroviricota	Caudoviricetes	Caudovirales	Siphoviridae	NA	Synechococcus phage S-CBS3
Contig_5428	Viruses	Uroviricota	Caudoviricetes	Caudovirales	Myoviridae	Jimmervirus	Brevibacillus virus Osiris
Contig_5429	Viruses	Nucleocytoviricota	Megaviricetes	Imitervirales	Mimiviridae	Mimivirus	Megavirus chiliensis
Contig_5432	Viruses	Uroviricota	Caudoviricetes	Caudovirales	Myoviridae	Phitrevirus	Pseudomonas virus phi3
Contig_5439	Viruses	Uroviricota	Caudoviricetes	Caudovirales	Herelleviridae	Caeruleovirus	Bacillus virus BM15
Contig_5447	Viruses	Uroviricota	Caudoviricetes	Caudovirales	Siphoviridae	Timquatrovirus	Mycobacterium virus Fionnbarth
Contig_5549	Viruses	Nucleocytoviricota	Megaviricetes	Imitervirales	Mimiviridae	Cafeteriavirus	Cafeteria roenbergensis virus
Contig_5559	Viruses	Uroviricota	Caudoviricetes	Caudovirales	Siphoviridae	Rowavirus	Streptomyces virus Rowa
Contig_5579	Viruses	Nucleocytoviricota	Megaviricetes	Algavirales	Phycodnaviridae	NA	Chrysochromulina ericina virus
Contig_5592	Viruses	Uroviricota	Caudoviricetes	Caudovirales	Myoviridae	NA	Aurantimonas phage AmM-1
Contig_5622	Viruses	Nucleocytoviricota	Megaviricetes	Imitervirales	Mimiviridae	NA	Moumouvirus
Contig_5628	Viruses	Uroviricota	Caudoviricetes	Caudovirales	Myoviridae	Thornevirus	Bacillus virus SP15
Contig_5629	Viruses	Nucleocytoviricota	Megaviricetes	Imitervirales	Mimiviridae	Mimivirus	Acanthamoeba polyphaga mimivirus
Contig_569	Viruses	Uroviricota	Caudoviricetes	Caudovirales	Myoviridae	Polybotosvirus	Agrobacterium virus Atuph07
Contig_5732	Viruses	Uroviricota	Caudoviricetes	Caudovirales	Myoviridae	Lagaffevirus	Faecalibacterium virus Lagaffe
Contig_5749	Viruses	Uroviricota	Caudoviricetes	Caudovirales	Myoviridae	NA	Enterobacteria phage SfI
Contig_5750	Viruses	Uroviricota	Caudoviricetes	Caudovirales	Siphoviridae	Vieuvirus	Acinetobacter virus B1251
Contig_5757	Viruses	Uroviricota	Caudoviricetes	Caudovirales	Siphoviridae	NA	Planktothrix phage PaV-LD
Contig_5767	Viruses	Nucleocytoviricota	Megaviricetes	Algavirales	Phycodnaviridae	Prasinovirus	Micromonas pusilla virus SP1
Contig_5768	Viruses	Uroviricota	Caudoviricetes	Caudovirales	Herelleviridae	NA	Lactobacillus phage LfeInf
Contig_5799	Viruses	Uroviricota	Caudoviricetes	Caudovirales	Siphoviridae	NA	Geobacillus virus E3
Contig_5812	Viruses	Nucleocytoviricota	Megaviricetes	Algavirales	Phycodnaviridae	NA	Orpheovirus IHUMI-LCC2
Contig_5815	Viruses	Nucleocytoviricota	Megaviricetes	Imitervirales	Mimiviridae	NA	Moumouvirus
Contig_5831	Viruses	Uroviricota	Caudoviricetes	Caudovirales	Myoviridae	NA	Bacillus virus G
Contig_5835	Viruses	Nucleocytoviricota	Megaviricetes	Algavirales	Phycodnaviridae	NA	Chrysochromulina ericina virus
Contig_5836	Viruses	Uroviricota	Caudoviricetes	Caudovirales	Siphoviridae	Biseptimavirus	Staphylococcus prophage phiPV83
Contig_5843	Viruses	Uroviricota	Caudoviricetes	Caudovirales	Siphoviridae	NA	Stx2-converting phage 1717
Contig_5867	Viruses	Uroviricota	Caudoviricetes	Caudovirales	Podoviridae	Lessievirus	Burkholderia virus Bcep22
Contig_587	Viruses	Uroviricota	Caudoviricetes	Caudovirales	Myoviridae	Biquartavirus	Aeromonas virus 31
Contig_5884	Viruses	Uroviricota	Caudoviricetes	Caudovirales	Siphoviridae	Likavirus	Streptomyces virus Lannister
Contig_5896	Viruses	Uroviricota	Caudoviricetes	Caudovirales	Siphoviridae	Nickievirus	Salmonella phage SSU5
Contig_5912	Viruses	Uroviricota	Caudoviricetes	Caudovirales	Siphoviridae	Spbetavirus	Bacillus virus SPbeta
Contig_5919	Viruses	Uroviricota	Caudoviricetes	Caudovirales	Myoviridae	NA	Cronobacter phage S13
Contig_592	Viruses	Nucleocytoviricota	Megaviricetes	Algavirales	Phycodnaviridae	Chlorovirus	Paramecium bursaria Chlorella virus NY2A
Contig_5954	Viruses	Uroviricota	Caudoviricetes	Caudovirales	Myoviridae	NA	Alteromonas phage vB_AmeM_PT11-V22
Contig_5967	Viruses	Nucleocytoviricota	Megaviricetes	Algavirales	Phycodnaviridae	NA	Chrysochromulina ericina virus
Contig_5976	Viruses	Uroviricota	Caudoviricetes	Caudovirales	Myoviridae	Jimmervirus	Brevibacillus virus Osiris
Contig_60	Viruses	Uroviricota	Caudoviricetes	Caudovirales	Siphoviridae	NA	Bacillus phage vB_BtS_BMBtp3
Contig_6030	Viruses	Uroviricota	Caudoviricetes	Caudovirales	Siphoviridae	Likavirus	Streptomyces virus Lannister
Contig_6048	Viruses	Uroviricota	Caudoviricetes	Caudovirales	Siphoviridae	NA	Croceibacter phage P2559Y
Contig_606	Viruses	Uroviricota	Caudoviricetes	Caudovirales	Myoviridae	NA	Pectobacterium phage ZF40
Contig_6065	Viruses	Uroviricota	Caudoviricetes	Caudovirales	Siphoviridae	NA	Brevibacillus phage Sundance
Contig_6081	Viruses	Nucleocytoviricota	Megaviricetes	Algavirales	Phycodnaviridae	NA	Orpheovirus IHUMI-LCC2
Contig_6117	Viruses	Uroviricota	Caudoviricetes	Caudovirales	Myoviridae	NA	Synechococcus phage S-PM2
Contig_6120	Viruses	Nucleocytoviricota	Megaviricetes	Algavirales	Phycodnaviridae	NA	Chrysochromulina ericina virus
Contig_6148	Viruses	Uroviricota	Caudoviricetes	Caudovirales	Siphoviridae	NA	Bacillus phage phi4J1
Contig_6156	Viruses	Uroviricota	Caudoviricetes	Caudovirales	Siphoviridae	NA	Geobacillus virus E3
Contig_6159	Viruses	Uroviricota	Caudoviricetes	Caudovirales	Myoviridae	Polybotosvirus	Agrobacterium virus Atuph07
Contig_6184	Viruses	Uroviricota	Caudoviricetes	Caudovirales	Siphoviridae	NA	Clostridium phage phiCT19406C
Contig_6235	Viruses	Uroviricota	Caudoviricetes	Caudovirales	Siphoviridae	Phietavirus	Staphylococcus virus IPLA7
Contig_624	Viruses	Nucleocytoviricota	Megaviricetes	Algavirales	Phycodnaviridae	NA	Chrysochromulina ericina virus
Contig_6275	Viruses	Uroviricota	Caudoviricetes	Caudovirales	Siphoviridae	NA	Riemerella phage RAP44
Contig_6313	Viruses	Nucleocytoviricota	Megaviricetes	Algavirales	Phycodnaviridae	NA	Orpheovirus IHUMI-LCC2
Contig_6328	Viruses	Uroviricota	Caudoviricetes	Caudovirales	Myoviridae	NA	Bacillus virus G
Contig_6335	Viruses	Uroviricota	Caudoviricetes	Caudovirales	Myoviridae	Phabquatrovirus	Bordetella virus PHB04
Contig_6337	Viruses	Uroviricota	Caudoviricetes	Caudovirales	Siphoviridae	NA	Planktothrix phage PaV-LD
Contig_6347	Viruses	NA	NA	NA	Pithoviridae	Pithovirus	Pithovirus sibericum
Contig_6349	Viruses	Uroviricota	Caudoviricetes	Caudovirales	Siphoviridae	Likavirus	Streptomyces virus Caliburn
Contig_6421	Viruses	Uroviricota	Caudoviricetes	Caudovirales	Siphoviridae	NA	Streptococcus phage 315.1
Contig_6452	Viruses	Nucleocytoviricota	Megaviricetes	Imitervirales	Mimiviridae	Cafeteriavirus	Cafeteria roenbergensis virus
Contig_6496	Viruses	Uroviricota	Caudoviricetes	Caudovirales	Myoviridae	Taranisvirus	Faecalibacterium virus Taranis
Contig_6497	Viruses	Uroviricota	Caudoviricetes	Caudovirales	Siphoviridae	NA	Geobacillus virus E3
Contig_6498	Viruses	Nucleocytoviricota	Megaviricetes	Algavirales	Phycodnaviridae	NA	Orpheovirus IHUMI-LCC2
Contig_6500	Viruses	Nucleocytoviricota	Megaviricetes	Algavirales	Phycodnaviridae	NA	Chrysochromulina ericina virus
Contig_6501	Viruses	Uroviricota	Caudoviricetes	Caudovirales	Siphoviridae	NA	Geobacillus virus E3
Contig_6502	Viruses	Uroviricota	Caudoviricetes	Caudovirales	Myoviridae	Polybotosvirus	Agrobacterium virus Atuph07
Contig_6503	Viruses	Nucleocytoviricota	Megaviricetes	Algavirales	Phycodnaviridae	NA	Aureococcus anophagefferens virus
Contig_6505	Viruses	Nucleocytoviricota	Megaviricetes	Imitervirales	Mimiviridae	Mimivirus	Acanthamoeba polyphaga mimivirus
Contig_6507	Viruses	Uroviricota	Caudoviricetes	Caudovirales	Siphoviridae	Gilesvirus	Mycobacterium virus Giles
Contig_6508	Viruses	Uroviricota	Caudoviricetes	Caudovirales	Siphoviridae	NA	Stx2-converting phage 1717
Contig_6510	Viruses	Uroviricota	Caudoviricetes	Caudovirales	Siphoviridae	Spbetavirus	Bacillus virus SPbeta
Contig_6511	Viruses	Nucleocytoviricota	Megaviricetes	Algavirales	Phycodnaviridae	NA	Orpheovirus IHUMI-LCC2
Contig_6513	Viruses	Hofneiviricota	Faserviricetes	Tubulavirales	Inoviridae	NA	Uncultured phage WW-nAnB strain 3
Contig_6515	Viruses	Uroviricota	Caudoviricetes	Caudovirales	Siphoviridae	Delepquintavirus	Stenotrophomonas virus DLP5
Contig_6516	Viruses	Nucleocytoviricota	Megaviricetes	Imitervirales	Mimiviridae	NA	Yellowstone lake mimivirus
Contig_6517	Viruses	Nucleocytoviricota	Megaviricetes	Algavirales	Phycodnaviridae	Chlorovirus	Paramecium bursaria Chlorella virus A1
Contig_6521	Viruses	Nucleocytoviricota	Megaviricetes	Algavirales	Phycodnaviridae	NA	Chrysochromulina ericina virus
Contig_6522	Viruses	Uroviricota	Caudoviricetes	Caudovirales	Myoviridae	Eponavirus	Faecalibacterium virus Epona
Contig_6526	Viruses	Uroviricota	Caudoviricetes	Caudovirales	Myoviridae	Lagaffevirus	Faecalibacterium virus Lagaffe
Contig_6529	Viruses	Uroviricota	Caudoviricetes	Caudovirales	Herelleviridae	Schiekvirus	Enterococcus virus EFDG1
Contig_6531	Viruses	Nucleocytoviricota	Megaviricetes	Algavirales	Phycodnaviridae	Chlorovirus	Paramecium bursaria Chlorella virus A1
Contig_6535	Viruses	Cressdnaviricota	Arfiviricetes	Cirlivirales	Circoviridae	NA	Avon-Heathcote Estuary associated circular virus 12
Contig_6538	Viruses	Uroviricota	Caudoviricetes	Caudovirales	Myoviridae	Thornevirus	Bacillus virus SP15
Contig_6539	Viruses	Uroviricota	Caudoviricetes	Caudovirales	Siphoviridae	NA	Clostridium phage phiCD211
Contig_6546	Viruses	Uroviricota	Caudoviricetes	Caudovirales	Siphoviridae	NA	Lactobacillus phage LfeSau
Contig_6547	Viruses	Uroviricota	Caudoviricetes	Caudovirales	Myoviridae	Eponavirus	Faecalibacterium virus Epona
Contig_6552	Viruses	Uroviricota	Caudoviricetes	Caudovirales	Siphoviridae	Oengusvirus	Faecalibacterium virus Oengus
Contig_6556	Viruses	Uroviricota	Caudoviricetes	Caudovirales	Myoviridae	NA	Bacillus phage BCD7
Contig_6575	Viruses	Uroviricota	Caudoviricetes	Caudovirales	Siphoviridae	Vieuvirus	Acinetobacter virus B1251
Contig_6577	Viruses	Uroviricota	Caudoviricetes	Caudovirales	Siphoviridae	NA	Enterococcus phage EFC-1
Contig_6584	Viruses	Uroviricota	Caudoviricetes	Caudovirales	Myoviridae	Brunovirus	Salmonella virus SEN34
Contig_6602	Viruses	Uroviricota	Caudoviricetes	Caudovirales	Siphoviridae	NA	Streptococcus phage phiARI0923
Contig_6608	Viruses	Nucleocytoviricota	Megaviricetes	Imitervirales	Mimiviridae	NA	Moumouvirus
Contig_6612	Viruses	NA	NA	NA	NA	Pandoravirus	Pandoravirus salinus
Contig_6614	Viruses	Uroviricota	Caudoviricetes	Caudovirales	Siphoviridae	Jenstvirus	Brevibacillus virus Jenst
Contig_6621	Viruses	Uroviricota	Caudoviricetes	Caudovirales	Myoviridae	Myohalovirus	Natrialba phage PhiCh1
Contig_6631	Viruses	Uroviricota	Caudoviricetes	Caudovirales	Siphoviridae	NA	Planktothrix phage PaV-LD
Contig_6644	Viruses	Uroviricota	Caudoviricetes	Caudovirales	Siphoviridae	Delepquintavirus	Stenotrophomonas virus DLP5
Contig_6655	Viruses	Uroviricota	Caudoviricetes	Caudovirales	Siphoviridae	NA	Lactobacillus phage Lc-Nu
Contig_6707	Viruses	Peploviricota	Herviviricetes	Herpesvirales	Herpesviridae	Varicellovirus	Caprine alphaherpesvirus 1
Contig_6712	Viruses	Cressdnaviricota	Repensiviricetes	Geplafuvirales	Genomoviridae	Gemykibivirus	Human associated gemykibivirus 1
Contig_6717	Viruses	Nucleocytoviricota	Megaviricetes	Algavirales	Phycodnaviridae	Coccolithovirus	Emiliania huxleyi virus 86
Contig_6742	Viruses	Uroviricota	Caudoviricetes	Caudovirales	Siphoviridae	Sitaravirus	Paenibacillus phage PBL1c
Contig_6764	Viruses	Nucleocytoviricota	Megaviricetes	Imitervirales	Mimiviridae	Mimivirus	Acanthamoeba polyphaga mimivirus
Contig_67925	Viruses	Uroviricota	Caudoviricetes	Caudovirales	Siphoviridae	NA	Clostridium phage phiCD146
Contig_67928	Viruses	Uroviricota	Caudoviricetes	Caudovirales	Siphoviridae	NA	Pseudomonas phage JBD44
Contig_67930	Viruses	Hofneiviricota	Faserviricetes	Tubulavirales	Inoviridae	NA	Ralstonia phage RSS0
Contig_67931	Viruses	Uroviricota	Caudoviricetes	Caudovirales	Myoviridae	Svunavirus	Bacillus virus 1
Contig_67932	Viruses	Uroviricota	Caudoviricetes	Caudovirales	Siphoviridae	Lughvirus	Faecalibacterium virus Lugh
Contig_67934	Viruses	Uroviricota	Caudoviricetes	Caudovirales	Myoviridae	Alcyoneusvirus	Klebsiella virus K64-1
Contig_67935	Viruses	Nucleocytoviricota	Megaviricetes	Imitervirales	Mimiviridae	Cafeteriavirus	Cafeteria roenbergensis virus
Contig_67937	Viruses	Uroviricota	Caudoviricetes	Caudovirales	Siphoviridae	NA	Bacillus phage vB_BtS_BMBtp14
Contig_67940	Viruses	Uroviricota	Caudoviricetes	Caudovirales	Myoviridae	NA	Morganella phage vB_MmoM_MP1
Contig_67942	Viruses	Uroviricota	Caudoviricetes	Caudovirales	Myoviridae	Thornevirus	Bacillus virus SP15
Contig_67948	Viruses	Uroviricota	Caudoviricetes	Caudovirales	Myoviridae	Abouovirus	Brevibacillus virus Davies
Contig_6795	Viruses	Nucleocytoviricota	Megaviricetes	Algavirales	Phycodnaviridae	Prasinovirus	Ostreococcus tauri virus 2
Contig_67950	Viruses	Uroviricota	Caudoviricetes	Caudovirales	NA	Lilyvirus	Paenibacillus virus Lily
Contig_67953	Viruses	Uroviricota	Caudoviricetes	Caudovirales	Myoviridae	Bixzunavirus	Mycobacterium virus Alice
Contig_67954	Viruses	Nucleocytoviricota	Megaviricetes	Algavirales	Phycodnaviridae	NA	Chrysochromulina ericina virus
Contig_67956	Viruses	Preplasmiviricota	Maveriviricetes	Priklausovirales	Lavidaviridae	NA	Yellowstone Lake virophage 5
Contig_67957	Viruses	Uroviricota	Caudoviricetes	Caudovirales	Siphoviridae	NA	Streptococcus phage phiARI0923
Contig_67967	Viruses	Uroviricota	Caudoviricetes	Caudovirales	Siphoviridae	Cinunavirus	Clavibacter virus CN1A
Contig_67976	Viruses	Nucleocytoviricota	Megaviricetes	Imitervirales	Mimiviridae	Mimivirus	Megavirus chiliensis
Contig_67979	Viruses	Cressdnaviricota	Repensiviricetes	Geplafuvirales	Genomoviridae	Gemycircularvirus	Porcine feces-associated gemycircularvirus
Contig_67992	Viruses	Uroviricota	Caudoviricetes	Caudovirales	Siphoviridae	Lughvirus	Faecalibacterium virus Lugh
Contig_67997	Viruses	Uroviricota	Caudoviricetes	Caudovirales	Myoviridae	Bixzunavirus	Mycobacterium phage Tonenili
Contig_68027	Viruses	Uroviricota	Caudoviricetes	Caudovirales	Siphoviridae	NA	Bacillus phage vB_BceS-MY192
Contig_68029	Viruses	Uroviricota	Caudoviricetes	Caudovirales	Siphoviridae	NA	Pseudomonas phage JBD44
Contig_68033	Viruses	Uroviricota	Caudoviricetes	Caudovirales	Siphoviridae	Krampusvirus	Microbacterium virus Krampus
Contig_68035	Viruses	Uroviricota	Caudoviricetes	Caudovirales	Siphoviridae	Andromedavirus	Bacillus virus Eoghan
Contig_68051	Viruses	Uroviricota	Caudoviricetes	Caudovirales	Myoviridae	NA	Bacillus virus G
Contig_68052	Viruses	Uroviricota	Caudoviricetes	Caudovirales	Siphoviridae	NA	Geobacillus virus E3
Contig_68057	Viruses	Uroviricota	Caudoviricetes	Caudovirales	Siphoviridae	NA	Lactobacillus prophage Lj965
Contig_68061	Viruses	Peploviricota	Herviviricetes	Herpesvirales	Herpesviridae	Lymphocryptovirus	Human gammaherpesvirus 4
Contig_68063	Viruses	Uroviricota	Caudoviricetes	Caudovirales	Siphoviridae	NA	Bacillus phage vB_BtS_BMBtp14
Contig_68067	Viruses	Uroviricota	Caudoviricetes	Caudovirales	Siphoviridae	Omegavirus	Mycobacterium virus Omega
Contig_68068	Viruses	NA	NA	NA	NA	Pandoravirus	Pandoravirus macleodensis
Contig_68070	Viruses	Uroviricota	Caudoviricetes	Caudovirales	Myoviridae	NA	Bacillus virus G
Contig_68124	Viruses	Hofneiviricota	Faserviricetes	Tubulavirales	Plectroviridae	Suturavirus	Spiroplasma virus SVTS2
Contig_68133	Viruses	Uroviricota	Caudoviricetes	Caudovirales	Siphoviridae	Harrisonvirus	Paenibacillus virus Harrison
Contig_68135	Viruses	Uroviricota	Caudoviricetes	Caudovirales	Myoviridae	Peduovirus	Escherichia virus fiAA91ss
Contig_68137	Viruses	Uroviricota	Caudoviricetes	Caudovirales	Myoviridae	Alcyoneusvirus	Klebsiella virus K64-1
Contig_68151	Viruses	Uroviricota	Caudoviricetes	Caudovirales	Myoviridae	Polybotosvirus	Agrobacterium virus Atuph07
Contig_68166	Viruses	Nucleocytoviricota	Megaviricetes	Algavirales	Phycodnaviridae	NA	Chrysochromulina ericina virus
Contig_68170	Viruses	Nucleocytoviricota	Megaviricetes	Algavirales	Phycodnaviridae	Coccolithovirus	Emiliania huxleyi virus 86
Contig_68247	Viruses	Uroviricota	Caudoviricetes	Caudovirales	Siphoviridae	Cheoctovirus	Mycobacterium phage Cerasum
Contig_68250	Viruses	NA	NA	NA	Pithoviridae	Pithovirus	Pithovirus sibericum
Contig_68263	Viruses	Uroviricota	Caudoviricetes	Caudovirales	Myoviridae	NA	Bacillus virus G
Contig_68300	Viruses	Uroviricota	Caudoviricetes	Caudovirales	Siphoviridae	NA	Mycobacterium phage Adler
Contig_68305	Viruses	Uroviricota	Caudoviricetes	Caudovirales	Myoviridae	NA	Pectobacterium phage ZF40
Contig_68315	Viruses	NA	NA	NA	NA	Pandoravirus	Pandoravirus salinus
Contig_68342	Viruses	Uroviricota	Caudoviricetes	Caudovirales	Myoviridae	NA	Bacillus virus G
Contig_6836	Viruses	Nucleocytoviricota	Megaviricetes	Imitervirales	Mimiviridae	NA	Moumouvirus
Contig_68379	Viruses	Nucleocytoviricota	Megaviricetes	Imitervirales	Mimiviridae	Mimivirus	Acanthamoeba polyphaga mimivirus
Contig_68405	Viruses	Uroviricota	Caudoviricetes	Caudovirales	Siphoviridae	NA	Rhodobacter phage RcapNL
Contig_68409	Viruses	Uroviricota	Caudoviricetes	Caudovirales	Myoviridae	NA	Enterobacteria phage phi92
Contig_68437	Viruses	Nucleocytoviricota	Megaviricetes	Algavirales	Phycodnaviridae	NA	Aureococcus anophagefferens virus
Contig_68441	Viruses	Nucleocytoviricota	Megaviricetes	Algavirales	Phycodnaviridae	Prymnesiovirus	Phaeocystis globosa virus
Contig_68521	Viruses	Uroviricota	Caudoviricetes	Caudovirales	Myoviridae	NA	Shigella phage SfIV
Contig_6855	Viruses	Uroviricota	Caudoviricetes	Caudovirales	Myoviridae	NA	Bacillus virus G
Contig_68564	Viruses	Uroviricota	Caudoviricetes	Caudovirales	Myoviridae	NA	Bacillus virus G
Contig_68573	Viruses	Nucleocytoviricota	Megaviricetes	Algavirales	Phycodnaviridae	NA	Chrysochromulina ericina virus
Contig_68579	Viruses	Uroviricota	Caudoviricetes	Caudovirales	Siphoviridae	Spbetavirus	Bacillus virus SPbeta
Contig_68586	Viruses	Uroviricota	Caudoviricetes	Caudovirales	Myoviridae	Lagaffevirus	Faecalibacterium virus Lagaffe
Contig_68601	Viruses	Uroviricota	Caudoviricetes	Caudovirales	Siphoviridae	NA	Serratia phage Eta
Contig_68703	Viruses	Uroviricota	Caudoviricetes	Caudovirales	Siphoviridae	Jenstvirus	Brevibacillus virus Jenst
Contig_68726	Viruses	Uroviricota	Caudoviricetes	Caudovirales	Myoviridae	NA	Bacillus phage AR9
Contig_68797	Viruses	Nucleocytoviricota	Megaviricetes	Imitervirales	Mimiviridae	Mimivirus	Acanthamoeba polyphaga mimivirus
Contig_68805	Viruses	Uroviricota	Caudoviricetes	Caudovirales	Autographiviridae	Risjevirus	Ralstonia virus RSJ5
Contig_68830	Viruses	Nucleocytoviricota	Megaviricetes	Algavirales	Phycodnaviridae	NA	Chrysochromulina ericina virus
Contig_68841	Viruses	Uroviricota	Caudoviricetes	Caudovirales	Siphoviridae	Unahavirus	Flavobacterium virus 6H
Contig_6892	Viruses	Uroviricota	Caudoviricetes	Caudovirales	Siphoviridae	Phifelvirus	Enterococcus virus FL3
Contig_6906	Viruses	Nucleocytoviricota	Megaviricetes	Imitervirales	Mimiviridae	Mimivirus	Megavirus chiliensis
Contig_6929	Viruses	Uroviricota	Caudoviricetes	Caudovirales	Siphoviridae	NA	Geobacillus virus E3
Contig_6936	Viruses	Uroviricota	Caudoviricetes	Caudovirales	Myoviridae	Polybotosvirus	Agrobacterium virus Atuph07
Contig_6939	Viruses	Uroviricota	Caudoviricetes	Caudovirales	Siphoviridae	Schnabeltiervirus	Gordonia virus Schnabeltier
Contig_6940	Viruses	Uroviricota	Caudoviricetes	Caudovirales	Myoviridae	Thornevirus	Bacillus virus SP15
Contig_6949	Viruses	Nucleocytoviricota	Megaviricetes	Imitervirales	Mimiviridae	Cafeteriavirus	Cafeteria roenbergensis virus
Contig_7	Viruses	Phixviricota	Malgrandaviricetes	Petitvirales	Microviridae	NA	Escherichia phage EC6098
Contig_7039	Viruses	Uroviricota	Caudoviricetes	Caudovirales	NA	Lilyvirus	Paenibacillus virus Lily
Contig_704	Viruses	Uroviricota	Caudoviricetes	Caudovirales	Siphoviridae	Cecivirus	Bacillus virus 250
Contig_7049	Viruses	Uroviricota	Caudoviricetes	Caudovirales	Myoviridae	Kleczkowskavirus	Rhizobium phage RHEph06
Contig_7051	Viruses	Uroviricota	Caudoviricetes	Caudovirales	Myoviridae	Mushuvirus	Faecalibacterium virus Mushu
Contig_706	Viruses	Uroviricota	Caudoviricetes	Caudovirales	Siphoviridae	Likavirus	Streptomyces virus Sujidade
Contig_7066	Viruses	Uroviricota	Caudoviricetes	Caudovirales	Siphoviridae	NA	Geobacillus virus E3
Contig_7075	Viruses	Uroviricota	Caudoviricetes	Caudovirales	Myoviridae	Polybotosvirus	Agrobacterium virus Atuph07
Contig_7083	Viruses	Uroviricota	Caudoviricetes	Caudovirales	Siphoviridae	Yvonnevirus	Gordonia virus Yvonnetastic
Contig_7153	Viruses	Uroviricota	Caudoviricetes	Caudovirales	Siphoviridae	NA	Planktothrix phage PaV-LD
Contig_7159	Viruses	Uroviricota	Caudoviricetes	Caudovirales	Siphoviridae	NA	Riemerella phage RAP44
Contig_718	Viruses	Uroviricota	Caudoviricetes	Caudovirales	Myoviridae	Thornevirus	Bacillus virus SP15
Contig_7194	Viruses	Uroviricota	Caudoviricetes	Caudovirales	Siphoviridae	NA	Anoxybacillus phage A403
Contig_720	Viruses	Uroviricota	Caudoviricetes	Caudovirales	Myoviridae	Catalunyavirus	Pseudoalteromonas virus C5a
Contig_7247	Viruses	Uroviricota	Caudoviricetes	Caudovirales	Siphoviridae	NA	Pseudomonas phage JBD44
Contig_7285	Viruses	Uroviricota	Caudoviricetes	Caudovirales	Siphoviridae	NA	Paenibacillus phage PG1
Contig_7298	Viruses	Nucleocytoviricota	Pokkesviricetes	Chitovirales	Poxviridae	Betaentomopoxvirus	Amsacta moorei entomopoxvirus
Contig_7330	Viruses	Uroviricota	Caudoviricetes	Caudovirales	Siphoviridae	NA	Clostridium phage phiCD111
Contig_7336	Viruses	Uroviricota	Caudoviricetes	Caudovirales	Siphoviridae	NA	Geobacillus virus E3
Contig_7355	Viruses	Uroviricota	Caudoviricetes	Caudovirales	Siphoviridae	NA	Riemerella phage RAP44
Contig_7365	Viruses	Uroviricota	Caudoviricetes	Caudovirales	Myoviridae	NA	Sphingomonas phage PAU
Contig_7519	Viruses	Uroviricota	Caudoviricetes	Caudovirales	Myoviridae	Brigitvirus	Faecalibacterium virus Brigit
Contig_758	Viruses	Cressdnaviricota	Repensiviricetes	Geplafuvirales	Genomoviridae	Gemykibivirus	Human associated gemykibivirus 1
Contig_7582	Viruses	Uroviricota	Caudoviricetes	Caudovirales	Siphoviridae	Spbetavirus	Bacillus virus SPbeta
Contig_7600	Viruses	Uroviricota	Caudoviricetes	Caudovirales	Myoviridae	Myohalovirus	Natrialba phage PhiCh1
Contig_7609	Viruses	Uroviricota	Caudoviricetes	Caudovirales	Siphoviridae	NA	Synechococcus phage S-CBS3
Contig_7613	Viruses	Nucleocytoviricota	Megaviricetes	Algavirales	Phycodnaviridae	NA	Aureococcus anophagefferens virus
Contig_76369	Viruses	Nucleocytoviricota	Megaviricetes	Algavirales	Phycodnaviridae	NA	Orpheovirus IHUMI-LCC2
Contig_76370	Viruses	Nucleocytoviricota	Megaviricetes	Algavirales	Phycodnaviridae	Prasinovirus	Ostreococcus mediterraneus virus 1
Contig_76371	Viruses	Nucleocytoviricota	Megaviricetes	Imitervirales	Mimiviridae	Mimivirus	Megavirus chiliensis
Contig_76372	Viruses	Uroviricota	Caudoviricetes	Caudovirales	Myoviridae	Mooglevirus	Citrobacter phage Michonne
Contig_76373	Viruses	Nucleocytoviricota	Megaviricetes	Algavirales	Phycodnaviridae	Chlorovirus	Paramecium bursaria Chlorella virus A1
Contig_76375	Viruses	Nucleocytoviricota	Megaviricetes	Algavirales	Phycodnaviridae	Chlorovirus	Paramecium bursaria Chlorella virus 1
Contig_76376	Viruses	Nucleocytoviricota	Megaviricetes	Algavirales	Phycodnaviridae	Prymnesiovirus	Phaeocystis globosa virus
Contig_76378	Viruses	Uroviricota	Caudoviricetes	Caudovirales	Myoviridae	Baikalvirus	Pseudomonas virus PaBG
Contig_7638	Viruses	Uroviricota	Caudoviricetes	Caudovirales	Myoviridae	Agricanvirus	Erwinia virus Ea35-70
Contig_76380	Viruses	Uroviricota	Caudoviricetes	Caudovirales	Siphoviridae	NA	Lactococcus phage bIL312
Contig_76386	Viruses	Uroviricota	Caudoviricetes	Caudovirales	Siphoviridae	NA	Planktothrix phage PaV-LD
Contig_76390	Viruses	Uroviricota	Caudoviricetes	Caudovirales	Myoviridae	NA	Enterobacteria phage SfV
Contig_76391	Viruses	Uroviricota	Caudoviricetes	Caudovirales	Siphoviridae	NA	Synechococcus phage S-CBS3
Contig_76404	Viruses	NA	NA	NA	NA	Pandoravirus	Pandoravirus salinus
Contig_76421	Viruses	Uroviricota	Caudoviricetes	Caudovirales	Siphoviridae	NA	Geobacillus virus E2
Contig_76422	Viruses	Uroviricota	Caudoviricetes	Caudovirales	Myoviridae	NA	Shigella phage SfIV
Contig_76436	Viruses	Uroviricota	Caudoviricetes	Caudovirales	Siphoviridae	NA	Clostridium phage phiCTP1
Contig_76438	Viruses	Uroviricota	Caudoviricetes	Caudovirales	Myoviridae	NA	Bacillus virus G
Contig_76447	Viruses	Uroviricota	Caudoviricetes	Caudovirales	Myoviridae	Phitrevirus	Pseudomonas virus phi3
Contig_76467	Viruses	Uroviricota	Caudoviricetes	Caudovirales	Myoviridae	Polybotosvirus	Agrobacterium virus Atuph07
Contig_76514	Viruses	Uroviricota	Caudoviricetes	Caudovirales	Siphoviridae	Phietavirus	Staphylococcus virus EW
Contig_76516	Viruses	Uroviricota	Caudoviricetes	Caudovirales	Siphoviridae	NA	Staphylococcus phage SpaA1
Contig_76522	Viruses	Uroviricota	Caudoviricetes	Caudovirales	Myoviridae	Polybotosvirus	Agrobacterium virus Atuph07
Contig_76564	Viruses	Uroviricota	Caudoviricetes	Caudovirales	Myoviridae	Thornevirus	Bacillus virus SP15
Contig_76573	Viruses	Nucleocytoviricota	Megaviricetes	Algavirales	Phycodnaviridae	Chlorovirus	Paramecium bursaria Chlorella virus NY2A
Contig_76579	Viruses	Nucleocytoviricota	Megaviricetes	Algavirales	Phycodnaviridae	NA	Orpheovirus IHUMI-LCC2
Contig_76581	Viruses	Nucleocytoviricota	Megaviricetes	Algavirales	Phycodnaviridae	NA	Orpheovirus IHUMI-LCC2
Contig_76613	Viruses	Uroviricota	Caudoviricetes	Caudovirales	Siphoviridae	Delepquintavirus	Stenotrophomonas virus DLP5
Contig_76650	Viruses	Uroviricota	Caudoviricetes	Caudovirales	Siphoviridae	Biseptimavirus	Staphylococcus prophage phiPV83
Contig_76655	Viruses	Uroviricota	Caudoviricetes	Caudovirales	Myoviridae	NA	Bacillus virus G
Contig_7666	Viruses	Uroviricota	Caudoviricetes	Caudovirales	Myoviridae	NA	Sphingomonas phage PAU
Contig_76677	Viruses	Nucleocytoviricota	Megaviricetes	Algavirales	Phycodnaviridae	NA	Chrysochromulina ericina virus
Contig_76682	Viruses	Nucleocytoviricota	Megaviricetes	Algavirales	Phycodnaviridae	Chlorovirus	Paramecium bursaria Chlorella virus AR158
Contig_76711	Viruses	Nucleocytoviricota	Megaviricetes	Pimascovirales	Iridoviridae	Iridovirus	Invertebrate iridescent virus 6
Contig_7685	Viruses	Uroviricota	Caudoviricetes	Caudovirales	Herelleviridae	NA	Bacillus virus Moonbeam
Contig_7686	Viruses	Uroviricota	Caudoviricetes	Caudovirales	Myoviridae	Polybotosvirus	Agrobacterium virus Atuph07
Contig_7687	Viruses	Nucleocytoviricota	Megaviricetes	Imitervirales	Mimiviridae	NA	Moumouvirus
Contig_7688	Viruses	Uroviricota	Caudoviricetes	Caudovirales	Siphoviridae	NA	Lactococcus phage Q54
Contig_7689	Viruses	Uroviricota	Caudoviricetes	Caudovirales	Siphoviridae	NA	Streptococcus phage 315.1
Contig_7690	Viruses	Uroviricota	Caudoviricetes	Caudovirales	Siphoviridae	NA	Bacillus phage BCJA1c
Contig_7691	Viruses	Uroviricota	Caudoviricetes	Caudovirales	Siphoviridae	NA	Bacillus phage phIS3501
Contig_7692	Viruses	Uroviricota	Caudoviricetes	Caudovirales	Siphoviridae	NA	Staphylococcus phage SpaA1
Contig_7693	Viruses	Nucleocytoviricota	Megaviricetes	Algavirales	Phycodnaviridae	Prasinovirus	Micromonas pusilla virus 12T
Contig_7694	Viruses	Uroviricota	Caudoviricetes	Caudovirales	Myoviridae	NA	Alteromonas phage vB_AmeM_PT11-V22
Contig_7695	Viruses	Uroviricota	Caudoviricetes	Caudovirales	Myoviridae	NA	Flavobacterium phage vB_FspM_pippi8-1
Contig_7698	Viruses	Uroviricota	Caudoviricetes	Caudovirales	Myoviridae	Polybotosvirus	Agrobacterium virus Atuph07
Contig_7705	Viruses	Nucleocytoviricota	Megaviricetes	Imitervirales	Mimiviridae	Mimivirus	Megavirus chiliensis
Contig_7706	Viruses	Uroviricota	Caudoviricetes	Caudovirales	Myoviridae	NA	Flavobacterium phage vB_FspM_pippi8-1
Contig_7708	Viruses	Nucleocytoviricota	Pokkesviricetes	Chitovirales	Poxviridae	Betaentomopoxvirus	Choristoneura rosaceana entomopoxvirus
Contig_7711	Viruses	Uroviricota	Caudoviricetes	Caudovirales	Siphoviridae	NA	Brochothrix phage BL3
Contig_7720	Viruses	Nucleocytoviricota	Megaviricetes	Algavirales	Phycodnaviridae	Chlorovirus	Paramecium bursaria Chlorella virus AR158
Contig_7721	Viruses	Nucleocytoviricota	Megaviricetes	Algavirales	Phycodnaviridae	Prasinovirus	Bathycoccus sp. RCC1105 virus BpV
Contig_7733	Viruses	Uroviricota	Caudoviricetes	Caudovirales	Podoviridae	Rauchvirus	Bordetella virus BPP1
Contig_7737	Viruses	Uroviricota	Caudoviricetes	Caudovirales	Myoviridae	NA	Flavobacterium phage vB_FspM_lotta8-1
Contig_7739	Viruses	Nucleocytoviricota	Megaviricetes	Algavirales	Phycodnaviridae	Prasinovirus	Yellowstone lake phycodnavirus 3
Contig_7740	Viruses	Uroviricota	Caudoviricetes	Caudovirales	Myoviridae	Mimasvirus	Cronobacter virus GAP32
Contig_7741	Viruses	Nucleocytoviricota	Megaviricetes	Pimascovirales	Ascoviridae	Ascovirus	Trichoplusia ni ascovirus 2c
Contig_7754	Viruses	Uroviricota	Caudoviricetes	Caudovirales	Myoviridae	Toutatisvirus	Faecalibacterium virus Toutatis
Contig_7755	Viruses	Uroviricota	Caudoviricetes	Caudovirales	Siphoviridae	NA	Planktothrix phage PaV-LD
Contig_7767	Viruses	NA	NA	NA	NA	NA	Staphylococcus phage PT1028
Contig_7771	Viruses	Uroviricota	Caudoviricetes	Caudovirales	Myoviridae	NA	Bacillus phage BalMu-1
Contig_7773	Viruses	Uroviricota	Caudoviricetes	Caudovirales	Siphoviridae	Chivirus	Salmonella virus iEPS5
Contig_7776	Viruses	Uroviricota	Caudoviricetes	Caudovirales	Myoviridae	Chakrabartyvirus	Pseudomonas virus pf16
Contig_7780	Viruses	Uroviricota	Caudoviricetes	Caudovirales	Siphoviridae	Cbastvirus	Cellulophaga virus ST
Contig_7781	Viruses	Uroviricota	Caudoviricetes	Caudovirales	Siphoviridae	NA	Lactococcus phage Q54
Contig_7787	Viruses	Uroviricota	Caudoviricetes	Caudovirales	Myoviridae	NA	Vibrio phage X29
Contig_7789	Viruses	Uroviricota	Caudoviricetes	Caudovirales	Siphoviridae	NA	Pseudomonas phage phiPSA1
Contig_7795	Viruses	Uroviricota	Caudoviricetes	Caudovirales	Siphoviridae	Cbastvirus	Cellulophaga virus ST
Contig_7807	Viruses	Nucleocytoviricota	Megaviricetes	Algavirales	Phycodnaviridae	Prasinovirus	Yellowstone lake phycodnavirus 3
Contig_781	Viruses	Uroviricota	Caudoviricetes	Caudovirales	Myoviridae	NA	Bacillus virus G
Contig_7832	Viruses	Uroviricota	Caudoviricetes	Caudovirales	Myoviridae	Taranisvirus	Faecalibacterium virus Taranis
Contig_7837	Viruses	Nucleocytoviricota	Megaviricetes	Algavirales	Phycodnaviridae	Phaeovirus	Feldmannia irregularis virus a
Contig_7843	Viruses	Uroviricota	Caudoviricetes	Caudovirales	Siphoviridae	Incheonvrus	Polaribacter virus P12002L
Contig_7847	Viruses	Uroviricota	Caudoviricetes	Caudovirales	Siphoviridae	NA	Brochothrix phage BL3
Contig_7850	Viruses	Nucleocytoviricota	Megaviricetes	Algavirales	Phycodnaviridae	NA	Aureococcus anophagefferens virus
Contig_7866	Viruses	Uroviricota	Caudoviricetes	Caudovirales	Siphoviridae	NA	Clostridium phage c-st
Contig_7870	Viruses	Uroviricota	Caudoviricetes	Caudovirales	Siphoviridae	NA	Paenibacillus phage Yerffej
Contig_7874	Viruses	Uroviricota	Caudoviricetes	Caudovirales	Siphoviridae	NA	Cellulophaga phage phi10:1
Contig_7886	Viruses	Uroviricota	Caudoviricetes	Caudovirales	Siphoviridae	NA	Paenibacillus phage Jacopo
Contig_79	Viruses	Uroviricota	Caudoviricetes	Caudovirales	Myoviridae	NA	Vibrio phage ICP1
Contig_7909	Viruses	Uroviricota	Caudoviricetes	Caudovirales	Siphoviridae	NA	Erysipelothrix phage SE-1
Contig_7929	Viruses	Uroviricota	Caudoviricetes	Caudovirales	Podoviridae	NA	Vibrio phage VvAW1
Contig_7941	Viruses	Uroviricota	Caudoviricetes	Caudovirales	Myoviridae	Lagaffevirus	Faecalibacterium virus Lagaffe
Contig_7947	Viruses	Uroviricota	Caudoviricetes	Caudovirales	Myoviridae	Eponavirus	Faecalibacterium virus Epona
Contig_7959	Viruses	NA	NA	NA	Bicaudaviridae	NA	Sulfolobus monocaudavirus SMV1
Contig_7973	Viruses	Uroviricota	Caudoviricetes	Caudovirales	Siphoviridae	NA	Clostridium phage phiCT19406A
Contig_7980	Viruses	Uroviricota	Caudoviricetes	Caudovirales	Ackermannviridae	NA	Vibrio phage VAP7
Contig_7984	Viruses	Uroviricota	Caudoviricetes	Caudovirales	Myoviridae	NA	Bacillus virus G
Contig_8	Viruses	Phixviricota	Malgrandaviricetes	Petitvirales	Microviridae	NA	Escherichia phage EC6098
Contig_8012	Viruses	Uroviricota	Caudoviricetes	Caudovirales	Siphoviridae	Wbetavirus	Bacillus phage Gamma
Contig_8112	Viruses	Nucleocytoviricota	Megaviricetes	Algavirales	Phycodnaviridae	NA	Chrysochromulina ericina virus
Contig_8116	Viruses	Uroviricota	Caudoviricetes	Caudovirales	Siphoviridae	NA	Bacillus phage phBC6A51
Contig_8149	Viruses	Uroviricota	Caudoviricetes	Caudovirales	Siphoviridae	Lentavirus	Eggerthella virus PMBT5
Contig_8156	Viruses	Uroviricota	Caudoviricetes	Caudovirales	Siphoviridae	Nymphadoravirus	Gordonia virus Nymphadora
Contig_81973	Viruses	NA	NA	NA	Bicaudaviridae	NA	Sulfolobus monocaudavirus SMV1
Contig_81978	Viruses	Nucleocytoviricota	Megaviricetes	Algavirales	Phycodnaviridae	NA	Aureococcus anophagefferens virus
Contig_81980	Viruses	Cressdnaviricota	Repensiviricetes	Geplafuvirales	Genomoviridae	Gemykrogvirus	Caribou associated gemykrogvirus 1
Contig_81991	Viruses	Uroviricota	Caudoviricetes	Caudovirales	Siphoviridae	NA	Planktothrix phage PaV-LD
Contig_82011	Viruses	Nucleocytoviricota	Megaviricetes	Imitervirales	Mimiviridae	NA	Moumouvirus
Contig_82034	Viruses	Uroviricota	Caudoviricetes	Caudovirales	Siphoviridae	NA	Geobacillus virus E3
Contig_82046	Viruses	Uroviricota	Caudoviricetes	Caudovirales	Siphoviridae	NA	Bacillus phage vB_BtS_BMBtp3
Contig_82053	Viruses	Uroviricota	Caudoviricetes	Caudovirales	Siphoviridae	NA	Bacillus phage vB_BhaS-171
Contig_82067	Viruses	Nucleocytoviricota	Megaviricetes	Algavirales	Phycodnaviridae	Phaeovirus	Feldmannia species virus
Contig_82105	Viruses	Nucleocytoviricota	Megaviricetes	Algavirales	Phycodnaviridae	Phaeovirus	Feldmannia species virus
Contig_82160	Viruses	Nucleocytoviricota	Megaviricetes	Algavirales	Phycodnaviridae	Prymnesiovirus	Phaeocystis globosa virus
Contig_82186	Viruses	Nucleocytoviricota	Megaviricetes	Algavirales	Phycodnaviridae	Prasinovirus	Micromonas pusilla virus 12T
Contig_82203	Viruses	Uroviricota	Caudoviricetes	Caudovirales	Siphoviridae	NA	Staphylococcus phage phiN315
Contig_82205	Viruses	Nucleocytoviricota	Megaviricetes	Imitervirales	Mimiviridae	Mimivirus	Acanthamoeba polyphaga mimivirus
Contig_82207	Viruses	Uroviricota	Caudoviricetes	Caudovirales	Myoviridae	Punavirus	Salmonella virus SJ46
Contig_82254	Viruses	Nucleocytoviricota	Megaviricetes	Algavirales	Phycodnaviridae	Prymnesiovirus	Phaeocystis globosa virus
Contig_82267	Viruses	Nucleocytoviricota	Pokkesviricetes	Chitovirales	Poxviridae	Betaentomopoxvirus	Amsacta moorei entomopoxvirus
Contig_82296	Viruses	Nucleocytoviricota	Megaviricetes	Imitervirales	Mimiviridae	NA	Moumouvirus
Contig_82332	Viruses	Uroviricota	Caudoviricetes	Caudovirales	Siphoviridae	Jenstvirus	Brevibacillus virus Jenst
Contig_82347	Viruses	Uroviricota	Caudoviricetes	Caudovirales	Siphoviridae	NA	Clostridium phage phiCD211
Contig_82357	Viruses	Uroviricota	Caudoviricetes	Caudovirales	Siphoviridae	NA	Pseudomonas phage JBD44
Contig_82373	Viruses	Nucleocytoviricota	Megaviricetes	Algavirales	Phycodnaviridae	NA	Orpheovirus IHUMI-LCC2
Contig_82380	Viruses	Nucleocytoviricota	Megaviricetes	Imitervirales	Mimiviridae	Mimivirus	Megavirus chiliensis
Contig_82399	Viruses	Uroviricota	Caudoviricetes	Caudovirales	Siphoviridae	Jenstvirus	Brevibacillus virus Jenst
Contig_8240	Viruses	Uroviricota	Caudoviricetes	Caudovirales	Myoviridae	NA	Haemophilus phage SuMu
Contig_82400	Viruses	Nucleocytoviricota	Megaviricetes	Algavirales	Phycodnaviridae	NA	Chrysochromulina ericina virus
Contig_82406	Viruses	Uroviricota	Caudoviricetes	Caudovirales	Myoviridae	NA	Bacillus virus G
Contig_82407	Viruses	Uroviricota	Caudoviricetes	Caudovirales	Siphoviridae	NA	Geobacillus virus E3
Contig_82425	Viruses	Uroviricota	Caudoviricetes	Caudovirales	Siphoviridae	Delepquintavirus	Stenotrophomonas virus DLP5
Contig_8243	Viruses	NA	NA	Ligamenvirales	Lipothrixviridae	Betalipothrixvirus	Acidianus filamentous virus 9
Contig_82468	Viruses	Nucleocytoviricota	Megaviricetes	Algavirales	Phycodnaviridae	Prasinovirus	Bathycoccus sp. RCC1105 virus BpV
Contig_82471	Viruses	Uroviricota	Caudoviricetes	Caudovirales	Siphoviridae	Omegavirus	Mycobacterium phage MiaZeal
Contig_82482	Viruses	Nucleocytoviricota	Megaviricetes	Algavirales	Phycodnaviridae	NA	Aureococcus anophagefferens virus
Contig_82485	Viruses	Uroviricota	Caudoviricetes	Caudovirales	Myoviridae	NA	Synechococcus phage S-PM2
Contig_8269	Viruses	Uroviricota	Caudoviricetes	Caudovirales	Myoviridae	NA	Bacillus phage 0305phi8-36
Contig_8270	Viruses	Uroviricota	Caudoviricetes	Caudovirales	Myoviridae	NA	Bacillus virus G
Contig_8291	Viruses	Uroviricota	Caudoviricetes	Caudovirales	Siphoviridae	Likavirus	Streptomyces virus Lannister
Contig_83	Viruses	Uroviricota	Caudoviricetes	Caudovirales	Myoviridae	NA	Bacillus virus G
Contig_8308	Viruses	Uroviricota	Caudoviricetes	Caudovirales	Siphoviridae	NA	Bacillus phage vB_BtS_BMBtp14
Contig_8352	Viruses	Uroviricota	Caudoviricetes	Caudovirales	Podoviridae	Lightbulbvirus	Cellulophaga virus Cba41
Contig_8385	Viruses	Uroviricota	Caudoviricetes	Caudovirales	Myoviridae	Lagaffevirus	Faecalibacterium virus Lagaffe
Contig_8410	Viruses	Uroviricota	Caudoviricetes	Caudovirales	Myoviridae	NA	Klebsiella phage vB_KpnM_KB57
Contig_8418	Viruses	Uroviricota	Caudoviricetes	Caudovirales	Myoviridae	Thornevirus	Bacillus virus SP15
Contig_8427	Viruses	Uroviricota	Caudoviricetes	Caudovirales	Siphoviridae	NA	Geobacillus virus E3
Contig_8428	Viruses	Uroviricota	Caudoviricetes	Caudovirales	Siphoviridae	NA	Butyrivibrio virus Arawn
Contig_8430	Viruses	Uroviricota	Caudoviricetes	Caudovirales	Siphoviridae	NA	Planktothrix phage PaV-LD
Contig_8431	Viruses	Uroviricota	Caudoviricetes	Caudovirales	Myoviridae	NA	Burkholderia phage KS10
Contig_8434	Viruses	Uroviricota	Caudoviricetes	Caudovirales	Siphoviridae	NA	Streptococcus phage 315.1
Contig_8437	Viruses	Uroviricota	Caudoviricetes	Caudovirales	Myoviridae	NA	Bacillus virus G
Contig_8438	Viruses	Uroviricota	Caudoviricetes	Caudovirales	Myoviridae	NA	Bacillus virus G
Contig_8443	Viruses	Uroviricota	Caudoviricetes	Caudovirales	Myoviridae	Thornevirus	Bacillus virus SP15
Contig_8445	Viruses	Nucleocytoviricota	Megaviricetes	Algavirales	Phycodnaviridae	NA	Orpheovirus IHUMI-LCC2
Contig_8446	Viruses	Uroviricota	Caudoviricetes	Caudovirales	Siphoviridae	NA	Planktothrix phage PaV-LD
Contig_8455	Viruses	Uroviricota	Caudoviricetes	Caudovirales	Myoviridae	NA	Bacillus virus G
Contig_8457	Viruses	Nucleocytoviricota	Megaviricetes	Imitervirales	Mimiviridae	Mimivirus	Megavirus chiliensis
Contig_8461	Viruses	Uroviricota	Caudoviricetes	Caudovirales	Siphoviridae	NA	Bacillus phage PfEFR-5
Contig_8470	Viruses	Uroviricota	Caudoviricetes	Caudovirales	Myoviridae	Peduovirus	Escherichia virus fiAA91ss
Contig_8476	Viruses	Uroviricota	Caudoviricetes	Caudovirales	Myoviridae	NA	Bacillus virus G
Contig_8482	Viruses	Nucleocytoviricota	Megaviricetes	Imitervirales	Mimiviridae	Mimivirus	Acanthamoeba polyphaga mimivirus
Contig_8484	Viruses	Uroviricota	Caudoviricetes	Caudovirales	Siphoviridae	NA	Planktothrix phage PaV-LD
Contig_8489	Viruses	Uroviricota	Caudoviricetes	Caudovirales	Myoviridae	NA	Flavobacterium phage vB_FspM_pippi8-1
Contig_8493	Viruses	Nucleocytoviricota	Megaviricetes	Algavirales	Phycodnaviridae	Chlorovirus	Paramecium bursaria Chlorella virus A1
Contig_8499	Viruses	Kitrinoviricota	Alsuviricetes	Martellivirales	Closteroviridae	Closterovirus	Grapevine leafroll-associated virus 2
Contig_8503	Viruses	Uroviricota	Caudoviricetes	Caudovirales	Myoviridae	Mimasvirus	Cronobacter virus GAP32
Contig_8505	Viruses	Uroviricota	Caudoviricetes	Caudovirales	Siphoviridae	Delepquintavirus	Stenotrophomonas virus DLP5
Contig_8506	Viruses	Uroviricota	Caudoviricetes	Caudovirales	Ackermannviridae	NA	Vibrio phage VAP7
Contig_8509	Viruses	Nucleocytoviricota	Megaviricetes	Algavirales	Phycodnaviridae	Prymnesiovirus	Phaeocystis globosa virus
Contig_8510	Viruses	Uroviricota	Caudoviricetes	Caudovirales	Herelleviridae	Schiekvirus	Enterococcus virus EFDG1
Contig_8516	Viruses	Nucleocytoviricota	Megaviricetes	Algavirales	Phycodnaviridae	NA	Orpheovirus IHUMI-LCC2
Contig_8517	Viruses	Uroviricota	Caudoviricetes	Caudovirales	Siphoviridae	NA	Butyrivibrio virus Arawn
Contig_8521	Viruses	Uroviricota	Caudoviricetes	Caudovirales	Myoviridae	Baikalvirus	Pseudomonas virus PaBG
Contig_8522	Viruses	Uroviricota	Caudoviricetes	Caudovirales	Siphoviridae	Spbetavirus	Bacillus virus SPbeta
Contig_8527	Viruses	Uroviricota	Caudoviricetes	Caudovirales	Myoviridae	Polybotosvirus	Agrobacterium virus Atuph07
Contig_8531	Viruses	Uroviricota	Caudoviricetes	Caudovirales	Siphoviridae	Smoothievirus	Gordonia virus Bachita
Contig_8533	Viruses	Uroviricota	Caudoviricetes	Caudovirales	Siphoviridae	NA	Bacillus phage phi105
Contig_8547	Viruses	Uroviricota	Caudoviricetes	Caudovirales	Siphoviridae	Ravinvirus	Escherichia virus N15
Contig_8549	Viruses	Nucleocytoviricota	Megaviricetes	Algavirales	Phycodnaviridae	Prasinovirus	Micromonas pusilla virus 12T
Contig_8551	Viruses	Uroviricota	Caudoviricetes	Caudovirales	Siphoviridae	Cheoctovirus	Mycobacterium phage Squirty
Contig_8568	Viruses	Uroviricota	Caudoviricetes	Caudovirales	Podoviridae	Myxoctovirus	Myxococcus virus Mx8
Contig_8572	Viruses	Uroviricota	Caudoviricetes	Caudovirales	Siphoviridae	NA	Bacillus phage vB_BtS_BMBtp14
Contig_8583	Viruses	Uroviricota	Caudoviricetes	Caudovirales	Siphoviridae	Biseptimavirus	Staphylococcus prophage phiPV83
Contig_8587	Viruses	Uroviricota	Caudoviricetes	Caudovirales	Myoviridae	NA	Leptospira phage LE4
Contig_8592	Viruses	Uroviricota	Caudoviricetes	Caudovirales	Siphoviridae	NA	Bacillus phage phi4J1
Contig_8603	Viruses	Uroviricota	Caudoviricetes	Caudovirales	Siphoviridae	NA	Streptomyces phage SF3
Contig_8610	Viruses	Uroviricota	Caudoviricetes	Caudovirales	Myoviridae	NA	Bacillus virus G
Contig_8625	Viruses	Uroviricota	Caudoviricetes	Caudovirales	Siphoviridae	Spbetavirus	Bacillus virus SPbeta
Contig_8631	Viruses	Uroviricota	Caudoviricetes	Caudovirales	Siphoviridae	NA	Nodularia phage vB_NspS-kac68v161
Contig_8632	Viruses	NA	NA	NA	NA	NA	Pacmanvirus A23
Contig_8633	Viruses	Uroviricota	Caudoviricetes	Caudovirales	Siphoviridae	NA	Geobacillus virus E3
Contig_8636	Viruses	Uroviricota	Caudoviricetes	Caudovirales	Myoviridae	Abouovirus	Brevibacillus virus Davies
Contig_8648	Viruses	Nucleocytoviricota	Megaviricetes	Imitervirales	Mimiviridae	Cafeteriavirus	Cafeteria roenbergensis virus
Contig_8651	Viruses	Uroviricota	Caudoviricetes	Caudovirales	Myoviridae	NA	Synechococcus phage S-PM2
Contig_86564	Viruses	Uroviricota	Caudoviricetes	Caudovirales	Siphoviridae	NA	Gordonia phage Secretariat
Contig_86566	Viruses	Nucleocytoviricota	Megaviricetes	Imitervirales	Mimiviridae	Mimivirus	Megavirus chiliensis
Contig_86568	Viruses	Uroviricota	Caudoviricetes	Caudovirales	Siphoviridae	NA	Clostridium phage c-st
Contig_86570	Viruses	Uroviricota	Caudoviricetes	Caudovirales	Myoviridae	NA	Bacillus phage 0305phi8-36
Contig_86574	Viruses	Uroviricota	Caudoviricetes	Caudovirales	Siphoviridae	NA	Clostridium phage phiCTP1
Contig_86576	Viruses	Uroviricota	Caudoviricetes	Caudovirales	Siphoviridae	NA	Mycobacterium phage Adler
Contig_86577	Viruses	Nucleocytoviricota	Megaviricetes	Algavirales	Phycodnaviridae	NA	Orpheovirus IHUMI-LCC2
Contig_86578	Viruses	Nucleocytoviricota	Megaviricetes	Imitervirales	Mimiviridae	Cafeteriavirus	Cafeteria roenbergensis virus
Contig_86580	Viruses	Uroviricota	Caudoviricetes	Caudovirales	Siphoviridae	NA	Planktothrix phage PaV-LD
Contig_86581	Viruses	Nucleocytoviricota	Megaviricetes	Imitervirales	Mimiviridae	Mimivirus	Acanthamoeba polyphaga mimivirus
Contig_86582	Viruses	Uroviricota	Caudoviricetes	Caudovirales	Myoviridae	NA	Bacillus virus G
Contig_86583	Viruses	Uroviricota	Caudoviricetes	Caudovirales	Siphoviridae	Delepquintavirus	Stenotrophomonas virus DLP5
Contig_86586	Viruses	Uroviricota	Caudoviricetes	Caudovirales	Myoviridae	NA	Bacillus virus G
Contig_86587	Viruses	Uroviricota	Caudoviricetes	Caudovirales	Myoviridae	Asteriusvirus	Escherichia virus PBECO4
Contig_86589	Viruses	Uroviricota	Caudoviricetes	Caudovirales	Siphoviridae	Spbetavirus	Bacillus virus SPbeta
Contig_86591	Viruses	Uroviricota	Caudoviricetes	Caudovirales	Siphoviridae	NA	Gordonia phage Crocheter
Contig_86594	Viruses	Uroviricota	Caudoviricetes	Caudovirales	Siphoviridae	Omegavirus	Mycobacterium phage Minerva
Contig_86595	Viruses	Uroviricota	Caudoviricetes	Caudovirales	Siphoviridae	NA	Serratia phage Eta
Contig_86596	Viruses	Uroviricota	Caudoviricetes	Caudovirales	Myoviridae	NA	Clostridium phage phiCT453B
Contig_86597	Viruses	Uroviricota	Caudoviricetes	Caudovirales	Siphoviridae	Oengusvirus	Faecalibacterium virus Oengus
Contig_86605	Viruses	Nucleocytoviricota	Megaviricetes	Algavirales	Phycodnaviridae	NA	Orpheovirus IHUMI-LCC2
Contig_86622	Viruses	Uroviricota	Caudoviricetes	Caudovirales	Myoviridae	NA	Bacillus virus G
Contig_86643	Viruses	Nucleocytoviricota	Megaviricetes	Algavirales	Phycodnaviridae	NA	Chrysochromulina ericina virus
[truncated: 234 more rows]
