# Supplementary material for: Andrographolide Attenuates Gut-Brain-Axis Associated Pathology in Gulf War Illness by Modulating Bacteriome-Virome Associated Inflammation and Microglia-Neuron Proinflammatory Crosstalk
Source: Brain Sci. 2021 Jul 9;11(7):905. doi: 10.3390/brainsci11070905 (PMC8304847; doi:10.3390/brainsci11070905)
Supplement: Supplementary file 1 [file brainsci-11-00905-s001.zip › brainsci-1285377-supplmentary/brainsci-1285377 TableS2.xlsx]

## Sheet: ControlVsGWT
Contig	Group	LDA
Contig_1870	Control	2.09935
Contig_1656	Control	2.58053
Contig_34186	Control	2.02262
Contig_31752	Control	2.04636
Contig_758	Control	2.54439
Contig_1798	Control	2.18118
Contig_3322	Control	2.29873
Contig_3200	Control	2.26589
Contig_7780	Control	2.3478
Contig_3264	Control	2.18537
Contig_1423	Control	2.42672
Contig_1201	Control	2.33464
Contig_2303	Control	2.29485
Contig_3456	Control	2.19271
Contig_3214	Control	2.39894
Contig_38870	Control	2.25498
Contig_3227	Control	2.29085
Contig_11134	Control	2.47562
Contig_1717	Control	2.25146
Contig_1029	Control	2.27201
Contig_11	Control	3.52419
Contig_3232	Control	2.25133
Contig_1704	Control	2.15264
Contig_3300	Control	2.2147
Contig_1846	Control	2.27276
Contig_1845	Control	2.42948
Contig_2168	Control	2.26579
Contig_8489	Control	2.23192
Contig_31799	Control	2.30257
Contig_2500	Control	2.23437
Contig_1077	Control	2.38411
Contig_3352	Control	2.1565
Contig_3220	Control	2.19151
Contig_12151	GWT	2.27184
Contig_17032	GWT	2.03497
Contig_125896	GWT	2.15484
Contig_87010	GWT	2.14209
Contig_9662	GWT	2.075
Contig_68586	GWT	2.01814
Contig_94950	GWT	2.23675
Contig_17814	GWT	2.11505
Contig_8438	GWT	2.27226
Contig_49219	GWT	2.31565
Contig_6337	GWT	2.1263
Contig_14125	GWT	2.17626
Contig_17374	GWT	2.21258
Contig_76564	GWT	2.06783
Contig_49229	GWT	2.23195
Contig_102955	GWT	2.07152
Contig_102953	GWT	3.11288
Contig_103133	GWT	2.5868
Contig_19743	GWT	2.16846
Contig_5090	GWT	2.08169
Contig_3924	GWT	2.23764
Contig_17344	GWT	2.25053
Contig_49509	GWT	2.05844
Contig_48589	GWT	2.28742
Contig_86650	GWT	2.02913
Contig_16988	GWT	4.74013
Contig_83	GWT	2.00045
Contig_4955	GWT	2.09653
Contig_19625	GWT	2.57886
Contig_9924	GWT	2.09043
Contig_19335	GWT	2.30616
Contig_82053	GWT	2.0944
Contig_17758	GWT	2.03998
Contig_303	GWT	2.32721
Contig_11561	GWT	2.17315
Contig_86587	GWT	2.23447
Contig_48297	GWT	2.46019
Contig_14872	GWT	2.10154
Contig_17431	GWT	2.07084
Contig_6742	GWT	2.17369
Contig_10491	GWT	2.07789
Contig_11546	GWT	2.0027
Contig_68029	GWT	2.12289
Contig_67931	GWT	2.32712
Contig_17702	GWT	2.1807
Contig_82471	GWT	2.29561
Contig_9811	GWT	2.1435
Contig_103107	GWT	2.33389
Contig_1159	GWT	2.50334
Contig_86979	GWT	2.14659
Contig_8	GWT	3.61454
Contig_19144	GWT	2.43619
Contig_10614	GWT	2.10675
Contig_10442	GWT	2.00784
Contig_11221	GWT	2.17552
Contig_18852	GWT	2.00954
Contig_14295	GWT	2.13265
Contig_86662	GWT	2.37099
Contig_17263	GWT	2.19148
Contig_16936	GWT	2.11462
Contig_15132	GWT	2.01389
Contig_82407	GWT	2.21343
Contig_148	GWT	2.20374
Contig_124980	GWT	4.66166
Contig_13517	GWT	2.01692
Contig_2155	GWT	2.15493
Contig_114409	GWT	2.04564
Contig_15585	GWT	2.0126
Contig_10096	GWT	3.98184
Contig_5757	GWT	2.08443
Contig_48687	GWT	2.21069
Contig_11872	GWT	2.21639
Contig_54	GWT	2.03586
Contig_10897	GWT	2.54253
Contig_102996	GWT	2.2445
Contig_103007	GWT	2.86581
Contig_86674	GWT	3.95199
Contig_49133	GWT	2.03335
Contig_11075	GWT	2.18201
Contig_9878	GWT	2.12935
Contig_16975	GWT	2.02682
Contig_15172	GWT	2.13852

## Sheet: ControlVsGWTAG
Contig	Group	LDA
Contig_35858	Control	2.2741
Contig_14133	Control	2.296
Contig_1871	Control	2.01348
Contig_15790	Control	2.36593
Contig_6539	Control	2.27638
Contig_94884	Control	2.35269
Contig_14043	Control	2.69692
Contig_67953	Control	2.11491
Contig_49141	Control	2.12635
Contig_48363	Control	2.01008
Contig_76372	Control	2.58223
Contig_76404	Control	2.27116
Contig_4974	Control	2.11047
Contig_5976	Control	2.27014
Contig_48464	Control	2.03529
Contig_3242	Control	2.15503
Contig_18621	Control	2.31879
Contig_99508	Control	2.28639
Contig_1798	Control	2.13638
Contig_67942	Control	2.12195
Contig_67940	Control	2.03439
Contig_48371	Control	2.10203
Contig_86644	Control	2.31273
Contig_114053	Control	3.11113
Contig_35775	Control	2.2562
Contig_41796	Control	2.21043
Contig_41798	Control	2.15719
Contig_4948	Control	2.11841
Contig_4787	Control	2.1388
Contig_24238	Control	2.94769
Contig_41778	Control	2.3714
Contig_41779	Control	2.21831
Contig_41771	Control	2.34804
Contig_41773	Control	2.33219
Contig_3200	Control	2.0567
Contig_3253	Control	2.22544
Contig_68063	Control	2.42988
Contig_17010	Control	2.21863
Contig_99514	Control	2.8858
Contig_9640	Control	2.29461
Contig_94933	Control	2.21967
Contig_76421	Control	2.20241
Contig_4776	Control	2.1167
Contig_4773	Control	2.11821
Contig_4778	Control	2.38168
Contig_10050	Control	2.04351
Contig_31602	Control	2.43373
Contig_76378	Control	2.32181
Contig_45190	Control	2.06529
Contig_41782	Control	2.22942
Contig_87	Control	2.35653
Contig_4955	Control	2.065
Contig_338	Control	2.45787
Contig_20783	Control	2.67529
Contig_24227	Control	2.97601
Contig_24225	Control	3.05507
Contig_9601	Control	2.29844
Contig_41769	Control	2.32644
Contig_3264	Control	2.02384
Contig_99563	Control	2.05242
Contig_8308	Control	2.30816
Contig_67967	Control	2.05249
Contig_38871	Control	2.29689
Contig_9659	Control	2.00391
Contig_94927	Control	2.04611
Contig_1334	Control	2.34652
Contig_6510	Control	2.3605
Contig_1759	Control	2.45504
Contig_1201	Control	2.34672
Contig_76438	Control	2.00467
Contig_76436	Control	2.08678
Contig_41767	Control	2.35543
Contig_2303	Control	2.23382
Contig_2876	Control	2.1075
Contig_4146	Control	2.36183
Contig_48282	Control	2.18612
Contig_4091	Control	2.04019
Contig_6577	Control	2.21105
Contig_7686	Control	2.41515
Contig_7685	Control	2.33599
Contig_3691	Control	2.17263
Contig_82046	Control	2.25208
Contig_94914	Control	2.03197
Contig_48299	Control	2.39266
Contig_48726	Control	2.00199
Contig_94876	Control	2.24866
Contig_27791	Control	2.1833
Contig_4884	Control	2.02583
Contig_5069	Control	2.05674
Contig_34165	Control	2.28752
Contig_35887	Control	2.75782
Contig_5330	Control	2.30858
Contig_7690	Control	2.49254
Contig_7692	Control	2.42903
Contig_7698	Control	2.19941
Contig_18551	Control	2.83276
Contig_86597	Control	3.04315
Contig_38869	Control	2.35188
Contig_48288	Control	2.30523
Contig_48287	Control	2.1664
Contig_48286	Control	2.21519
Contig_48285	Control	2.33656
Contig_48284	Control	2.33077
Contig_94873	Control	2.26756
Contig_94872	Control	2.61084
Contig_94879	Control	2.07461
Contig_4632	Control	2.20445
Contig_4631	Control	2.64571
Contig_4636	Control	2.37099
Contig_48426	Control	2.11916
Contig_27767	Control	2.32798
Contig_99601	Control	2.77607
Contig_3180	Control	3.18957
Contig_3182	Control	2.45446
Contig_7755	Control	2.13355
Contig_3214	Control	2.27427
Contig_8533	Control	2.05791
Contig_94	Control	2.57503
Contig_67937	Control	2.51996
Contig_87096	Control	2.90825
Contig_48631	Control	2.08524
Contig_38875	Control	2.21639
Contig_38870	Control	2.05033
Contig_4458	Control	2.02282
Contig_7247	Control	2.02207
Contig_9597	Control	2.38013
Contig_5075	Control	2.42348
Contig_36074	Control	2.05249
Contig_4991	Control	2.11061
Contig_4849	Control	2.55968
Contig_5867	Control	2.1558
Contig_4840	Control	2.38621
Contig_7740	Control	2.1922
Contig_7741	Control	2.09974
Contig_6612	Control	2.16492
Contig_3227	Control	2.24853
Contig_45575	Control	2.10512
Contig_8506	Control	2.30329
Contig_8430	Control	2.13722
Contig_68342	Control	2.00848
Contig_67928	Control	2.21301
Contig_8517	Control	2.01506
Contig_18620	Control	2.65291
Contig_7866	Control	2.14916
Contig_4505	Control	2.54583
Contig_5000	Control	2.18689
Contig_1717	Control	2.03499
Contig_86795	Control	2.0755
Contig_35778	Control	2.20131
Contig_1710	Control	2.15731
Contig_11943	Control	2.14603
Contig_38993	Control	2.31525
Contig_86974	Control	2.04147
Contig_94391	Control	2.77088
Contig_94392	Control	2.78541
Contig_106	Control	2.29979
Contig_27741	Control	3.33244
Contig_720	Control	2.05956
Contig_11	Control	3.62785
Contig_76391	Control	2.2314
Contig_7733	Control	2.43124
Contig_4298	Control	2.12434
Contig_8428	Control	2.52622
Contig_14289	Control	2.12154
Contig_99483	Control	2.03642
Contig_35830	Control	2.01303
Contig_38855	Control	2.54583
Contig_38857	Control	2.49758
Contig_38853	Control	2.33753
Contig_15933	Control	2.33891
Contig_76390	Control	2.28103
Contig_6538	Control	2.48804
Contig_4605	Control	2.50449
Contig_1636	Control	2.90995
Contig_49291	Control	2.17267
Contig_48505	Control	2.10702
Contig_27732	Control	3.34422
Contig_27734	Control	2.10782
Contig_4867	Control	2.2404
Contig_41774	Control	2.42083
Contig_42018	Control	2.26798
Contig_4043	Control	2.83963
Contig_38911	Control	2.18448
Contig_8568	Control	2.12051
Contig_1828	Control	2.17646
Contig_76380	Control	2.28582
Contig_76386	Control	2.41809
Contig_3300	Control	2.08408
Contig_5732	Control	2.26229
Contig_48510	Control	2.12747
Contig_23373	Control	2.86937
Contig_45295	Control	2.20835
Contig_4929	Control	2.17985
Contig_7711	Control	2.37667
Contig_6621	Control	2.30144
Contig_41842	Control	2.15883
Contig_122451	Control	2.71882
Contig_38907	Control	2.23994
Contig_15822	Control	2.22598
Contig_48677	Control	2.09308
Contig_67992	Control	2.04958
Contig_67997	Control	2.06332
Contig_5037	Control	2.19628
Contig_95012	Control	2.22435
Contig_16618	Control	3.59225
Contig_48326	Control	2.10259
Contig_35781	Control	2.52511
Contig_35786	Control	2.37851
Contig_1641	Control	2.08734
Contig_23410	Control	2.51366
Contig_935	Control	2.03326
Contig_7706	Control	2.04675
Contig_6655	Control	2.00467
Contig_8461	Control	2.74893
Contig_48663	Control	2.02132
Contig_102872	Control	3.03909
Contig_7688	Control	2.45068
Contig_3590	Control	2.0136
Contig_4628	Control	2.21363
Contig_35807	Control	2.3019
Contig_99470	Control	2.36143
Contig_1845	Control	2.12172
Contig_6502	Control	2.4694
Contig_6501	Control	2.51681
Contig_6507	Control	2.73089
Contig_76522	Control	2.25016
Contig_35798	Control	2.0725
Contig_6508	Control	2.07286
Contig_31787	Control	2.06403
Contig_9700	Control	2.22191
Contig_4838	Control	2.12133
Contig_103320	Control	2.50798
Contig_2168	Control	2.05695
Contig_4900	Control	2.0455
Contig_41827	Control	2.15302
Contig_3587	Control	2.28955
Contig_9605	Control	2.30045
Contig_9604	Control	2.19441
Contig_9606	Control	2.30553
Contig_9603	Control	2.23282
Contig_4236	Control	2.10975
Contig_35909	Control	2.10009
Contig_6513	Control	2.13203
Contig_6515	Control	2.59553
Contig_76514	Control	2.06274
Contig_48309	Control	2.44826
Contig_48302	Control	2.18273
Contig_4650	Control	2.29582
Contig_102733	Control	2.90336
Contig_4735	Control	2.33684
Contig_48540	Control	2.04745
Contig_2500	Control	2.1221
Contig_4823	Control	2.0014
Contig_1957	Control	2.63192
Contig_31579	Control	2.19905
Contig_395	Control	2.01572
Contig_27843	Control	2.42803
Contig_376	Control	2.81862
Contig_41837	Control	2.0943
Contig_19208	Control	2.55758
Contig_15789	Control	2.23391
Contig_15782	Control	2.31543
Contig_9612	Control	2.26641
Contig_15777	Control	2.4451
Contig_1640	Control	4.76749
Contig_102725	Control	3.22212
Contig_1645	Control	2.30991
Contig_15779	Control	2.62861
Contig_41802	Control	2.12582
Contig_114079	Control	3.06321
Contig_35267	Control	3.1189
Contig_4589	Control	2.97824
Contig_4588	Control	3.03671
Contig_16977	Control	2.00344
Contig_3220	Control	2.06689
Contig_79	Control	2.45605
Contig_4965	Control	2.31842
Contig_15773	Control	2.45637
Contig_15775	Control	2.52142
Contig_41808	Control	2.30634
Contig_41806	Control	2.2012
Contig_15778	Control	2.63881
Contig_19870	GWT+AG	2.32513
Contig_17814	GWT+AG	2.64111
Contig_19645	GWT+AG	2.2369
Contig_114043	GWT+AG	2.89526
Contig_19634	GWT+AG	2.59964
Contig_102954	GWT+AG	2.14731
Contig_102953	GWT+AG	2.15384
Contig_102952	GWT+AG	3.37814
Contig_114044	GWT+AG	2.59975
Contig_16988	GWT+AG	4.72403
Contig_19335	GWT+AG	2.76531
Contig_102974	GWT+AG	2.27344
Contig_19614	GWT+AG	2.71396
Contig_19615	GWT+AG	2.09838
Contig_19612	GWT+AG	2.02002
Contig_19613	GWT+AG	2.31042
Contig_19611	GWT+AG	4.66086
Contig_102965	GWT+AG	2.03081
Contig_102967	GWT+AG	2.20623
Contig_102963	GWT+AG	2.3349
Contig_19609	GWT+AG	2.44236
Contig_19608	GWT+AG	2.30066
Contig_114173	GWT+AG	2.98214
Contig_20769	GWT+AG	2.14942
Contig_20776	GWT+AG	2.14333
Contig_50170	GWT+AG	2.29895
Contig_20944	GWT+AG	2.02505
Contig_103025	GWT+AG	2.20549
Contig_21153	GWT+AG	3.08993
Contig_19588	GWT+AG	3.88813
Contig_124980	GWT+AG	4.76663
Contig_120682	GWT+AG	3.29389
Contig_120684	GWT+AG	3.01516
Contig_114092	GWT+AG	3.00947
Contig_103485	GWT+AG	3.27798
Contig_102991	GWT+AG	2.26437
Contig_19677	GWT+AG	2.30306
Contig_102950	GWT+AG	2.44389
Contig_104852	GWT+AG	2.66085
Contig_102980	GWT+AG	2.11042
Contig_19688	GWT+AG	2.11586
Contig_120715	GWT+AG	2.24651
Contig_20825	GWT+AG	2.31795

## Sheet: ControlVsAG
Contig	Group	LDA
Contig_35858	Control	2.17187
Contig_14133	Control	2.52304
Contig_15790	Control	2.57457
Contig_6539	Control	2.49694
Contig_35927	Control	2.05045
Contig_48962	Control	2.36915
Contig_94884	Control	2.55949
Contig_14047	Control	2.13041
Contig_14042	Control	2.62861
Contig_1479	Control	2.26055
Contig_67953	Control	2.06437
Contig_49141	Control	2.3862
Contig_48363	Control	2.06234
Contig_76372	Control	2.8168
Contig_76404	Control	2.50162
Contig_4594	Control	2.32377
Contig_86992	Control	2.09236
Contig_5402	Control	2.10345
Contig_5976	Control	2.47112
Contig_3339	Control	2.06927
Contig_103050	Control	2.86588
Contig_35847	Control	2.38518
Contig_3242	Control	2.24962
Contig_6547	Control	2.07405
Contig_18621	Control	2.53833
Contig_99508	Control	2.48247
Contig_67942	Control	2.0362
Contig_67940	Control	2.07661
Contig_5799	Control	2.48577
Contig_114053	Control	3.19504
Contig_35775	Control	2.35545
Contig_4769	Control	2.34916
Contig_86654	Control	2.23059
Contig_41796	Control	2.44222
Contig_41798	Control	2.36754
Contig_4948	Control	2.08572
Contig_4945	Control	2.11494
Contig_4789	Control	2.27618
Contig_4787	Control	2.47115
Contig_24238	Control	3.20475
Contig_41771	Control	2.24527
Contig_3495	Control	2.02132
Contig_3253	Control	2.52191
Contig_5369	Control	3.53588
Contig_48491	Control	2.11208
Contig_68063	Control	2.44155
Contig_35949	Control	2.40468
Contig_17010	Control	2.39306
Contig_5096	Control	2.08162
Contig_99514	Control	3.07485
Contig_9640	Control	2.16809
Contig_5142	Control	2.15384
Contig_94933	Control	2.34715
Contig_4797	Control	2.26605
Contig_76421	Control	2.45551
Contig_4776	Control	2.28369
Contig_4777	Control	2.27944
Contig_4772	Control	2.37377
Contig_4773	Control	2.4007
Contig_4770	Control	2.25047
Contig_4778	Control	2.46781
Contig_4779	Control	2.16931
Contig_31602	Control	2.65231
Contig_76378	Control	2.56303
Contig_16984	Control	2.09068
Contig_45190	Control	2.17364
Contig_41782	Control	2.47824
Contig_87	Control	2.6325
Contig_7695	Control	2.45259
Contig_5428	Control	2.16869
Contig_4790	Control	2.20741
Contig_4793	Control	3.57791
Contig_4794	Control	2.24057
Contig_4796	Control	2.14436
Contig_338	Control	2.74738
Contig_20783	Control	2.92077
Contig_24227	Control	3.1761
Contig_24225	Control	3.28457
Contig_9601	Control	2.57991
Contig_6496	Control	2.60845
Contig_7781	Control	2.20259
Contig_99563	Control	2.33447
Contig_8789	Control	2.03423
Contig_38871	Control	2.51026
Contig_1334	Control	2.60651
Contig_6510	Control	2.60971
Contig_38926	Control	2.51963
Contig_1759	Control	2.64409
Contig_4897	Control	3.14607
Contig_36042	Control	2.26076
Contig_76438	Control	2.20337
Contig_76436	Control	2.36452
Contig_2303	Control	2.00476
Contig_41979	Control	2.07909
Contig_4146	Control	2.20523
Contig_7773	Control	2.05996
Contig_7771	Control	2.28374
Contig_8269	Control	2.17591
Contig_48282	Control	2.43107
Contig_35969	Control	2.03574
Contig_6577	Control	2.33763
Contig_7685	Control	2.64011
Contig_19612	Control	2.0197
Contig_5232	Control	2.20593
Contig_94914	Control	2.19215
Contig_48299	Control	2.64614
Contig_94876	Control	2.49464
Contig_27791	Control	2.21258
Contig_4884	Control	2.29871
Contig_5069	Control	2.16803
Contig_34165	Control	2.17348
Contig_3198	Control	2.20594
Contig_35887	Control	2.9601
Contig_5330	Control	2.57236
Contig_8527	Control	2.12943
Contig_68033	Control	2.17399
Contig_19608	Control	2.00233
Contig_7690	Control	2.52201
Contig_18551	Control	2.94821
Contig_8636	Control	2.07258
Contig_8632	Control	2.18847
Contig_86595	Control	2.01331
Contig_86597	Control	3.1785
Contig_38869	Control	2.6206
Contig_38864	Control	2.15783
Contig_48288	Control	2.56848
Contig_48287	Control	2.44428
Contig_48286	Control	2.4656
Contig_48285	Control	2.6087
Contig_48284	Control	2.25081
Contig_48736	Control	2.06627
Contig_94873	Control	2.52574
Contig_94879	Control	2.30257
Contig_10037	Control	3.65587
Contig_4632	Control	2.44219
Contig_4631	Control	2.86143
Contig_4636	Control	2.6428
Contig_48426	Control	2.12633
Contig_9650	Control	2.0476
Contig_27767	Control	2.50258
Contig_4852	Control	2.13714
Contig_253	Control	2.0794
Contig_99601	Control	2.82419
Contig_3189	Control	2.3748
Contig_3180	Control	3.4232
Contig_3182	Control	2.48005
Contig_7755	Control	2.09022
Contig_3214	Control	2.16586
Contig_8533	Control	2.09863
Contig_14395	Control	2.02316
Contig_82207	Control	2.06088
Contig_67937	Control	2.81104
Contig_67930	Control	3.51483
Contig_87096	Control	3.04187
Contig_48631	Control	2.00539
Contig_38875	Control	2.50934
Contig_9597	Control	2.61277
Contig_36186	Control	2.08224
Contig_5075	Control	2.62751
Contig_48413	Control	2.04602
Contig_48411	Control	2.00452
Contig_36074	Control	2.30917
Contig_76711	Control	2.47101
Contig_4991	Control	2.34662
Contig_4853	Control	2.26111
Contig_4849	Control	2.78893
Contig_4840	Control	2.68945
Contig_4846	Control	2.09663
Contig_7740	Control	2.41815
Contig_7741	Control	2.16977
Contig_6612	Control	2.41588
Contig_45575	Control	2.0656
Contig_8506	Control	2.56283
Contig_8430	Control	2.40045
Contig_2845	Control	2.65539
Contig_67928	Control	2.4945
Contig_18620	Control	2.865
Contig_99490	Control	2.13462
Contig_5000	Control	2.11689
Contig_86795	Control	2.28629
Contig_35778	Control	2.46752
Contig_1710	Control	2.39732
Contig_35776	Control	2.37319
Contig_11943	Control	2.44466
Contig_38991	Control	2.16754
Contig_38993	Control	2.34898
Contig_587	Control	2.16003
Contig_94391	Control	2.86982
Contig_94392	Control	3.18041
Contig_94395	Control	3.05395
Contig_45147	Control	2.09856
Contig_27741	Control	3.53684
Contig_4875	Control	2.06433
Contig_4870	Control	2.25787
Contig_720	Control	2.17678
Contig_11	Control	2.16669
Contig_82034	Control	2.1101
Contig_76391	Control	2.40514
Contig_7733	Control	2.31183
Contig_8427	Control	3.23096
Contig_8428	Control	2.3905
Contig_14289	Control	2.27747
Contig_99483	Control	2.24623
Contig_35830	Control	2.04573
Contig_48872	Control	2.01336
Contig_38855	Control	2.781
Contig_38857	Control	2.74019
Contig_38853	Control	2.26258
Contig_15933	Control	2.08699
Contig_76390	Control	2.52804
Contig_1708	Control	2.11231
Contig_6538	Control	2.72623
Contig_4605	Control	2.70398
Contig_1636	Control	3.17297
Contig_4862	Control	2.02779
Contig_27732	Control	3.5216
Contig_4867	Control	2.50161
Contig_94985	Control	2.65397
Contig_45289	Control	2.10269
Contig_4043	Control	2.75128
Contig_4049	Control	2.15765
Contig_122442	Control	3.04871
Contig_5240	Control	2.01041
Contig_38911	Control	2.45057
Contig_35820	Control	2.36584
Contig_76380	Control	2.48418
Contig_76386	Control	2.65788
Contig_5732	Control	2.20858
Contig_2583	Control	2.10947
Contig_48510	Control	2.0761
Contig_114128	Control	2.74506
Contig_23373	Control	3.06376
Contig_4816	Control	2.2542
Contig_95001	Control	2.1602
Contig_4813	Control	2.25787
Contig_4812	Control	2.16081
Contig_45293	Control	2.25266
Contig_4929	Control	2.07979
Contig_4920	Control	2.04491
Contig_4926	Control	2.03238
Contig_7711	Control	2.6074
Contig_6621	Control	2.59311
Contig_41842	Control	2.38404
Contig_4078	Control	2.45182
Contig_122451	Control	2.69561
Contig_38907	Control	2.52366
Contig_15822	Control	2.4858
Contig_67997	Control	2.22416
Contig_21843	Control	2.52808
Contig_9714	Control	2.00858
Contig_5037	Control	2.44586
Contig_95012	Control	2.51828
Contig_4866	Control	2.11175
Contig_27735	Control	2.91281
Contig_16618	Control	3.64262
Contig_35781	Control	2.60236
Contig_35786	Control	2.62192
Contig_48453	Control	2.22264
Contig_35785	Control	2.17276
Contig_48524	Control	2.07221
Contig_23410	Control	2.53506
Contig_4806	Control	2.19137
Contig_4800	Control	2.37564
Contig_4801	Control	2.27763
Contig_4803	Control	2.32626
Contig_4808	Control	2.19476
Contig_27883	Control	2.0094
Contig_4935	Control	2.27635
Contig_7706	Control	2.21984
Contig_6655	Control	2.07945
Contig_8461	Control	2.93569
Contig_7689	Control	2.6189
Contig_41857	Control	2.30541
Contig_102872	Control	3.00651
Contig_81980	Control	3.36665
Contig_7688	Control	2.75358
Contig_4628	Control	2.50617
Contig_35807	Control	2.51762
Contig_35802	Control	2.22002
Contig_35808	Control	2.24424
Contig_2971	Control	2.0146
Contig_99470	Control	2.59044
Contig_1845	Control	2.15128
Contig_15967	Control	2.22223
Contig_6502	Control	2.70269
Contig_6501	Control	2.74215
Contig_6507	Control	2.95725
Contig_120699	Control	3.34739
Contig_76522	Control	2.46269
Contig_35794	Control	2.14241
Contig_35791	Control	2.14034
Contig_35798	Control	2.3815
Contig_6508	Control	2.31915
Contig_31787	Control	2.16248
Contig_7874	Control	2.03641
Contig_9700	Control	2.16491
Contig_4839	Control	2.34808
Contig_4838	Control	2.28343
Contig_4831	Control	2.10077
Contig_4833	Control	2.10383
Contig_4832	Control	2.13634
Contig_4837	Control	2.22086
Contig_103320	Control	2.8545
Contig_35334	Control	2.28418
Contig_380	Control	2.45198
Contig_4900	Control	2.08092
Contig_114503	Control	2.9991
Contig_14267	Control	2.0303
Contig_3290	Control	2.31016
Contig_14379	Control	2.12462
Contig_41827	Control	2.12658
Contig_68315	Control	2.13403
Contig_3587	Control	2.57034
Contig_68405	Control	2.05685
Contig_68409	Control	2.08803
Contig_9605	Control	2.5509
Contig_9604	Control	2.42484
Contig_9606	Control	2.5746
Contig_9603	Control	2.49252
Contig_9608	Control	2.43876
Contig_35909	Control	2.41064
Contig_6513	Control	2.26957
Contig_38921	Control	2.2133
Contig_6515	Control	2.77537
Contig_86674	Control	2.15242
Contig_49637	Control	2.04675
Contig_2766	Control	2.14172
Contig_76514	Control	2.21116
Contig_48309	Control	2.71127
Contig_48302	Control	2.46725
Contig_4650	Control	2.54525
Contig_102733	Control	3.08218
Contig_4735	Control	2.5573
Contig_48540	Control	2.13709
Contig_48330	Control	2.23815
Contig_4823	Control	2.33656
Contig_45138	Control	2.0556
Contig_1957	Control	2.84198
Contig_395	Control	2.24299
Contig_4915	Control	2.2384
Contig_4919	Control	2.14028
Contig_27843	Control	2.70304
Contig_41837	Control	2.30482
Contig_6556	Control	2.14537
Contig_3179	Control	3.07163
Contig_19208	Control	2.69951
Contig_4885	Control	2.0567
Contig_15789	Control	2.34652
Contig_15782	Control	2.55475
Contig_6529	Control	2.1185
Contig_9612	Control	2.50007
Contig_15777	Control	2.65449
Contig_1640	Control	4.80736
Contig_102725	Control	3.4476
Contig_1645	Control	2.13792
Contig_15779	Control	2.87424
Contig_41802	Control	2.25166
Contig_35263	Control	2.15333
Contig_114079	Control	3.1265
Contig_35267	Control	3.35909
Contig_4589	Control	3.21711
Contig_4588	Control	3.29241
Contig_569	Control	2.09977
Contig_45127	Control	3.00056
Contig_79	Control	2.72501
Contig_6328	Control	2.13361
Contig_4965	Control	2.49206
Contig_15773	Control	2.67588
Contig_15775	Control	2.73414
Contig_41808	Control	2.58145
Contig_41809	Control	2.26819
Contig_41806	Control	2.3917
Contig_15778	Control	2.85979
Contig_102956	Control	2.33484
Contig_17032	Only_AG	2.30904
Contig_48361	Only_AG	2.23804
Contig_124979	Only_AG	3.13313
Contig_17374	Only_AG	2.49582
Contig_48365	Only_AG	2.12753
Contig_48340	Only_AG	2.0769
Contig_1168	Only_AG	2.71706
Contig_16988	Only_AG	5.04327
Contig_10912	Only_AG	2.02849
Contig_25175	Only_AG	2.34206
Contig_19611	Only_AG	2.23969
Contig_48293	Only_AG	2.37058
Contig_124981	Only_AG	3.07981
Contig_124417	Only_AG	2.90808
Contig_17431	Only_AG	2.23553
Contig_102967	Only_AG	2.56902
Contig_48425	Only_AG	2.02216
Contig_122417	Only_AG	3.01086
Contig_19739	Only_AG	2.01591
Contig_121764	Only_AG	3.07066
Contig_121762	Only_AG	2.95333
Contig_86662	Only_AG	3.23573
Contig_124423	Only_AG	3.02816
Contig_21154	Only_AG	3.1289
Contig_21155	Only_AG	3.32399
Contig_21153	Only_AG	3.98801
Contig_124980	Only_AG	5.17009
Contig_121772	Only_AG	2.84318
Contig_2089	Only_AG	2.04194
Contig_125847	Only_AG	3.01559
Contig_48334	Only_AG	2.25708
Contig_383	Only_AG	2.18622
Contig_102993	Only_AG	2.00835
Contig_21049	Only_AG	2.68559
Contig_124416	Only_AG	3.1441
Contig_102980	Only_AG	2.87037
Contig_21059	Only_AG	3.38946
Contig_21665	Only_AG	2.70809

## Sheet: GWTVsGWTAG
Contig	Group	LDA
Contig_81973	GWT	2.1688
Contig_35858	GWT	2.26748
Contig_82399	GWT	2.12359
Contig_15790	GWT	2.15125
Contig_6539	GWT	2.13396
Contig_94884	GWT	2.1141
Contig_14047	GWT	2.05482
Contig_14043	GWT	3.37566
Contig_67957	GWT	2.44492
Contig_67950	GWT	2.044
Contig_67953	GWT	2.02087
Contig_9662	GWT	2.04618
Contig_9661	GWT	2.10156
Contig_49141	GWT	2.16898
Contig_48363	GWT	2.27176
Contig_76372	GWT	2.34529
Contig_76404	GWT	2.14495
Contig_4594	GWT	2.0332
Contig_8434	GWT	2.21095
Contig_4974	GWT	2.06148
Contig_5976	GWT	2.33354
Contig_48464	GWT	2.32367
Contig_34223	GWT	2.01669
Contig_3242	GWT	2.14615
Contig_5411	GWT	2.26787
Contig_14434	GWT	2.1695
Contig_6547	GWT	2.08366
Contig_3062	GWT	2.31701
Contig_18621	GWT	2.12214
Contig_67942	GWT	2.28447
Contig_67940	GWT	2.38366
Contig_67948	GWT	2.1284
Contig_48371	GWT	2.06922
Contig_86644	GWT	2.01452
Contig_35775	GWT	2.22841
Contig_17374	GWT	2.03428
Contig_4769	GWT	2.09378
Contig_5896	GWT	2.21572
Contig_41796	GWT	2.19826
Contig_4948	GWT	2.05039
Contig_49229	GWT	2.1889
Contig_4945	GWT	2.0111
Contig_4789	GWT	2.11971
Contig_4788	GWT	2.08936
Contig_4781	GWT	2.0077
Contig_4787	GWT	2.24087
Contig_41950	GWT	2.0354
Contig_41771	GWT	2.22998
Contig_38961	GWT	2.16658
Contig_68061	GWT	2.18088
Contig_68063	GWT	2.45183
Contig_5090	GWT	2.15409
Contig_8521	GWT	2.04649
Contig_45160	GWT	2.05324
Contig_1782	GWT	2.03703
Contig_9641	GWT	2.18167
Contig_9640	GWT	2.45835
Contig_48340	GWT	2.20791
Contig_76421	GWT	2.01335
Contig_1127	GWT	2.68713
Contig_4776	GWT	2.0029
Contig_4777	GWT	2.04344
Contig_4772	GWT	2.06631
Contig_4773	GWT	2.20551
Contig_4778	GWT	2.39128
Contig_10050	GWT	2.04198
Contig_31602	GWT	2.68889
Contig_76378	GWT	2.22808
Contig_16983	GWT	2.11732
Contig_45190	GWT	2.14868
Contig_4955	GWT	2.32909
Contig_4794	GWT	2.06479
Contig_9601	GWT	2.66798
Contig_9924	GWT	2.0435
Contig_8308	GWT	2.42342
Contig_67967	GWT	2.27916
Contig_2412	GWT	2.19639
Contig_82053	GWT	2.07909
Contig_38871	GWT	2.08254
Contig_9659	GWT	2.25424
Contig_5135	GWT	2.03071
Contig_1334	GWT	2.67844
Contig_6510	GWT	2.71851
Contig_5040	GWT	2.27718
Contig_5044	GWT	2.20653
Contig_1759	GWT	2.53731
Contig_76438	GWT	2.06315
Contig_2876	GWT	2.16449
Contig_4146	GWT	2.32322
Contig_8269	GWT	2.14999
Contig_48282	GWT	2.51388
Contig_10576	GWT	2.01464
Contig_4091	GWT	2.05851
Contig_18567	GWT	2.06626
Contig_76516	GWT	2.14309
Contig_82046	GWT	2.23961
Contig_9689	GWT	2.19425
Contig_48299	GWT	2.7063
Contig_48290	GWT	2.08765
Contig_48294	GWT	2.13325
Contig_94876	GWT	2.09874
Contig_4884	GWT	2.18201
Contig_5069	GWT	2.29833
Contig_34165	GWT	2.28311
Contig_35887	GWT	3.02724
Contig_5330	GWT	2.65755
Contig_5333	GWT	2.10742
Contig_8527	GWT	2.05979
Contig_7690	GWT	2.37588
Contig_6742	GWT	2.06093
Contig_8636	GWT	2.2676
Contig_8632	GWT	2.0412
Contig_86576	GWT	2.11127
Contig_38869	GWT	2.09882
Contig_9694	GWT	2.17159
Contig_38864	GWT	2.12497
Contig_5114	GWT	2.21106
Contig_48288	GWT	2.63434
Contig_48287	GWT	2.51172
Contig_48286	GWT	2.5588
Contig_48285	GWT	2.71391
Contig_48284	GWT	2.2236
Contig_94873	GWT	2.11615
Contig_94872	GWT	3.31018
Contig_4632	GWT	2.56399
Contig_4631	GWT	2.44721
Contig_4636	GWT	2.68926
Contig_48426	GWT	2.3664
Contig_48423	GWT	2.16212
Contig_7984	GWT	2.06513
Contig_27767	GWT	2.30179
Contig_3182	GWT	2.37166
Contig_8531	GWT	2.03197
Contig_8533	GWT	2.31248
Contig_82207	GWT	2.17995
Contig_67937	GWT	2.79677
Contig_67934	GWT	2.15871
Contig_67931	GWT	2.3769
Contig_48633	GWT	2.05346
Contig_38875	GWT	2.00783
Contig_4458	GWT	2.141
Contig_9597	GWT	2.69695
Contig_5075	GWT	2.21668
Contig_2299	GWT	2.112
Contig_48413	GWT	2.26354
Contig_48411	GWT	2.1548
Contig_36074	GWT	2.02965
Contig_4991	GWT	2.18788
Contig_4853	GWT	2.00603
Contig_4849	GWT	2.39222
Contig_4840	GWT	2.15154
Contig_4846	GWT	2.0578
Contig_8969	GWT	2.05857
Contig_7740	GWT	2.51824
Contig_6612	GWT	2.04258
Contig_8505	GWT	2.04269
Contig_8506	GWT	2.65628
Contig_48737	GWT	2.022
Contig_8430	GWT	2.417
Contig_2845	GWT	2.29267
Contig_8610	GWT	2.04432
Contig_68070	GWT	2.10831
Contig_67928	GWT	2.52974
Contig_18620	GWT	2.47448
Contig_99490	GWT	2.21357
Contig_7866	GWT	2.76744
Contig_8765	GWT	2.24233
Contig_38993	GWT	2.45795
Contig_86974	GWT	2.0308
Contig_8998	GWT	2.04724
Contig_106	GWT	2.01423
Contig_27741	GWT	2.87733
Contig_45142	GWT	2.04824
Contig_9679	GWT	2.08054
Contig_6117	GWT	2.18961
Contig_8	GWT	3.54111
Contig_6602	GWT	2.12867
Contig_4298	GWT	2.05833
Contig_8428	GWT	2.48569
Contig_48872	GWT	2.02333
Contig_38855	GWT	2.39112
Contig_38857	GWT	2.29402
Contig_38853	GWT	2.21736
Contig_76390	GWT	2.11661
Contig_9462	GWT	2.06569
Contig_1708	GWT	2.27473
Contig_6538	GWT	2.30624
Contig_4605	GWT	2.29759
Contig_48500	GWT	2.05808
Contig_4867	GWT	2.05192
Contig_268	GWT	2.18815
Contig_45289	GWT	2.02737
Contig_42018	GWT	2.37735
Contig_4043	GWT	2.70291
Contig_38911	GWT	2.08891
Contig_14295	GWT	2.13595
Contig_18600	GWT	2.11905
Contig_3171	GWT	2.06227
Contig_48646	GWT	2.08332
Contig_1828	GWT	2.06745
Contig_76380	GWT	2.19498
Contig_76386	GWT	2.19502
Contig_35911	GWT	2.13857
Contig_2424	GWT	2.07363
Contig_5732	GWT	2.28213
Contig_36226	GWT	2.22109
Contig_48510	GWT	2.22412
Contig_4813	GWT	2.02406
Contig_45344	GWT	2.21081
Contig_45295	GWT	2.27023
Contig_4929	GWT	2.01611
Contig_148	GWT	2.19841
Contig_4078	GWT	2.09796
Contig_81991	GWT	2.01171
Contig_15822	GWT	2.06227
Contig_8572	GWT	2.25069
Contig_35815	GWT	2.03192
Contig_48677	GWT	2.01133
Contig_9620	GWT	2.17772
Contig_5037	GWT	2.04892
Contig_95012	GWT	2.15945
Contig_4866	GWT	2.06199
Contig_16618	GWT	3.8571
Contig_16617	GWT	2.10942
Contig_48326	GWT	2.34567
Contig_35781	GWT	2.24936
Contig_35786	GWT	2.13451
Contig_48453	GWT	2.30423
Contig_48524	GWT	2.30121
Contig_4800	GWT	2.21554
Contig_45240	GWT	2.00415
Contig_6655	GWT	2.23086
Contig_8461	GWT	2.66556
Contig_48663	GWT	2.16394
Contig_4628	GWT	2.0558
Contig_35807	GWT	2.17134
Contig_9632	GWT	2.10409
Contig_9634	GWT	2.30038
Contig_99470	GWT	2.24299
Contig_6502	GWT	2.29343
Contig_6501	GWT	2.38284
Contig_6507	GWT	2.58791
Contig_9702	GWT	2.20052
Contig_10096	GWT	4.10076
Contig_76522	GWT	2.19875
Contig_35794	GWT	2.0102
Contig_35798	GWT	2.21046
Contig_5757	GWT	2.00648
Contig_5750	GWT	2.04625
Contig_48687	GWT	2.04219
Contig_6508	GWT	2.44674
Contig_9700	GWT	2.46452
Contig_4838	GWT	2.44854
Contig_4833	GWT	2.07318
Contig_4900	GWT	2.29565
Contig_3290	GWT	2.4328
Contig_41827	GWT	2.12139
Contig_3587	GWT	2.63024
Contig_8484	GWT	2.11905
Contig_8551	GWT	2.2743
Contig_9605	GWT	2.66338
Contig_9604	GWT	2.45902
Contig_9606	GWT	2.67779
Contig_9603	GWT	2.5612
Contig_9609	GWT	2.15787
Contig_6513	GWT	2.03916
Contig_6515	GWT	2.40019
Contig_86674	GWT	3.8994
Contig_5290	GWT	2.08347
Contig_17948	GWT	2.07845
Contig_48309	GWT	2.83324
Contig_48302	GWT	2.61242
Contig_4650	GWT	2.63899
Contig_4735	GWT	2.61087
Contig_50137	GWT	2.10566
Contig_4823	GWT	2.16717
Contig_1957	GWT	2.45335
Contig_4915	GWT	2.13376
Contig_27843	GWT	2.03456
Contig_9878	GWT	2.04535
Contig_5195	GWT	2.33421
Contig_1861	GWT	2.03243
Contig_14412	GWT	2.16195
Contig_15789	GWT	2.0565
Contig_15782	GWT	2.11218
Contig_6529	GWT	2.2383
Contig_6522	GWT	2.20001
Contig_36003	GWT	2.00665
Contig_9612	GWT	2.57746
Contig_15777	GWT	2.29078
Contig_1645	GWT	2.27378
Contig_15779	GWT	2.43056
Contig_41802	GWT	2.02617
Contig_16978	GWT	2.07108
Contig_16976	GWT	2.02722
Contig_16977	GWT	2.21844
Contig_16974	GWT	2.12241
Contig_16973	GWT	2.04821
Contig_16971	GWT	2.05971
Contig_4965	GWT	2.19242
Contig_15773	GWT	2.30682
Contig_15775	GWT	2.34082
Contig_41809	GWT	2.17315
Contig_41806	GWT	2.03484
Contig_15778	GWT	2.49364
Contig_15172	GWT	2.0159
Contig_19870	GWT+AG	2.37423
Contig_19645	GWT+AG	2.1925
Contig_114043	GWT+AG	2.98392
Contig_19634	GWT+AG	2.45411
Contig_114044	GWT+AG	2.56995
Contig_102974	GWT+AG	2.24896
Contig_19614	GWT+AG	2.74187
Contig_19615	GWT+AG	2.09008
Contig_19613	GWT+AG	2.21055
Contig_19611	GWT+AG	4.71119
Contig_102963	GWT+AG	2.24868
Contig_19609	GWT+AG	2.44596
Contig_19608	GWT+AG	2.23659
Contig_114173	GWT+AG	2.82713
Contig_20769	GWT+AG	2.15707
Contig_48713	GWT+AG	2.33816
Contig_20776	GWT+AG	2.19048
Contig_103025	GWT+AG	2.10861
Contig_21153	GWT+AG	2.06738
Contig_19588	GWT+AG	4.00877
Contig_120682	GWT+AG	3.18149
Contig_120684	GWT+AG	2.89912
Contig_114092	GWT+AG	2.90934
Contig_102991	GWT+AG	2.05485
Contig_19677	GWT+AG	2.31917
Contig_104852	GWT+AG	2.70909
Contig_19688	GWT+AG	2.12779
Contig_20825	GWT+AG	2.35329

## Sheet: GWTVsAG
Contig	Group	LDA
Contig_35858	GWT	2.23583
Contig_82399	GWT	2.10312
Contig_15790	GWT	2.1128
Contig_48962	GWT	2.08064
Contig_94884	GWT	2.07038
Contig_14044	GWT	2.25504
Contig_14042	GWT	2.77883
Contig_87010	GWT	2.06575
Contig_67950	GWT	2.03707
Contig_9662	GWT	2.00412
Contig_68586	GWT	2.06342
Contig_3904	GWT	2.05932
Contig_49141	GWT	2.22129
Contig_48361	GWT	2.32098
Contig_48363	GWT	2.21403
Contig_76372	GWT	2.31095
Contig_4594	GWT	2.06297
Contig_86992	GWT	2.00438
Contig_5402	GWT	2.0521
Contig_4974	GWT	2.01437
Contig_5976	GWT	2.29394
Contig_48464	GWT	2.20922
Contig_103050	GWT	2.97699
Contig_35847	GWT	2.43429
Contig_3242	GWT	2.1788
Contig_5411	GWT	2.19507
Contig_14125	GWT	2.01851
Contig_6547	GWT	2.09082
Contig_6546	GWT	2.00924
Contig_3062	GWT	2.23607
Contig_8699	GWT	2.03758
Contig_18621	GWT	2.06833
Contig_67940	GWT	2.31179
Contig_67948	GWT	2.09434
Contig_48371	GWT	2.04395
Contig_5799	GWT	2.39297
Contig_35775	GWT	2.22946
Contig_4769	GWT	2.13792
Contig_5896	GWT	2.12203
Contig_41796	GWT	2.18781
Contig_41798	GWT	2.0178
Contig_4948	GWT	2.03908
Contig_4945	GWT	2.02845
Contig_4789	GWT	2.11421
Contig_4788	GWT	2.11229
Contig_4787	GWT	2.26356
Contig_4785	GWT	2.12736
Contig_24238	GWT	3.22616
Contig_41954	GWT	2.03831
Contig_41771	GWT	2.14701
Contig_102955	GWT	2.02877
Contig_5369	GWT	3.65214
Contig_3472	GWT	2.0603
Contig_38961	GWT	2.07299
Contig_68063	GWT	2.41782
Contig_5090	GWT	2.18869
Contig_99514	GWT	3.13192
Contig_1782	GWT	2.03199
Contig_48346	GWT	2.17215
Contig_48342	GWT	2.10756
Contig_48340	GWT	2.46985
Contig_76421	GWT	2.02995
Contig_1127	GWT	2.65663
Contig_4777	GWT	2.01454
Contig_4772	GWT	2.15251
Contig_4773	GWT	2.20781
Contig_4770	GWT	2.03437
Contig_4778	GWT	2.38336
Contig_4779	GWT	2.1051
Contig_76378	GWT	2.20761
Contig_45190	GWT	2.13236
Contig_7695	GWT	2.23896
Contig_5428	GWT	2.15398
Contig_4790	GWT	2.08446
Contig_4793	GWT	3.7867
Contig_4794	GWT	2.03971
Contig_24227	GWT	3.15731
Contig_31	GWT	2.29304
Contig_6496	GWT	2.73985
Contig_7781	GWT	2.05533
Contig_19335	GWT	2.32997
Contig_19332	GWT	2.82608
Contig_2412	GWT	2.12322
Contig_82053	GWT	2.18616
Contig_38871	GWT	2.08988
Contig_38926	GWT	2.28286
Contig_5040	GWT	2.18424
Contig_1759	GWT	2.54318
Contig_76438	GWT	2.2141
Contig_2876	GWT	2.13406
Contig_7771	GWT	2.00841
Contig_7776	GWT	2.05411
Contig_8269	GWT	2.17351
Contig_35969	GWT	2.07713
Contig_7685	GWT	2.13237
Contig_18567	GWT	2.11921
Contig_76516	GWT	2.14743
Contig_86587	GWT	2.03352
Contig_68133	GWT	2.13443
Contig_86564	GWT	2.80731
Contig_48292	GWT	2.13355
Contig_48293	GWT	2.46252
Contig_1104	GWT	2.15188
Contig_4884	GWT	2.18433
Contig_5069	GWT	2.23358
Contig_48437	GWT	2.03092
Contig_34165	GWT	2.23187
Contig_3198	GWT	2.01157
Contig_3209	GWT	2.21753
Contig_8527	GWT	2.08497
Contig_19608	GWT	2.66939
Contig_7690	GWT	2.30809
Contig_19607	GWT	2.33726
Contig_18551	GWT	3.04916
Contig_8633	GWT	2.02905
Contig_8632	GWT	2.03787
Contig_38869	GWT	2.10232
Contig_48284	GWT	2.15044
Contig_48736	GWT	2.07963
Contig_94873	GWT	2.10543
Contig_10037	GWT	3.8674
Contig_4631	GWT	2.36428
Contig_48426	GWT	2.25746
Contig_48423	GWT	2.10326
Contig_7984	GWT	2.1392
Contig_9650	GWT	2.06042
Contig_27767	GWT	2.27464
Contig_99601	GWT	2.91948
Contig_3189	GWT	2.30534
Contig_3182	GWT	2.31228
Contig_7755	GWT	2.08261
Contig_14395	GWT	2.13373
Contig_82207	GWT	2.18092
Contig_6552	GWT	2.54936
Contig_67934	GWT	2.08699
Contig_67930	GWT	3.72571
Contig_67931	GWT	2.33728
Contig_87096	GWT	3.12193
Contig_48633	GWT	2.02365
Contig_38875	GWT	2.03455
Contig_4458	GWT	2.10723
Contig_5075	GWT	2.12539
Contig_3940	GWT	2.0662
Contig_48413	GWT	2.17847
Contig_48411	GWT	2.11613
Contig_36074	GWT	2.0747
Contig_76711	GWT	2.0195
Contig_4991	GWT	2.18
Contig_4853	GWT	2.05212
Contig_4849	GWT	2.34902
Contig_4840	GWT	2.17482
Contig_4846	GWT	2.04671
Contig_6612	GWT	2.06207
Contig_82471	GWT	2.01406
Contig_48737	GWT	2.00668
Contig_9811	GWT	2.08477
Contig_8610	GWT	2.03503
Contig_67925	GWT	2.25837
Contig_18620	GWT	2.38652
Contig_99490	GWT	2.24571
Contig_35776	GWT	2.08401
Contig_11943	GWT	2.02365
Contig_38993	GWT	2.4256
Contig_86974	GWT	2.02811
Contig_587	GWT	2.00398
Contig_94392	GWT	3.24914
Contig_94395	GWT	3.16601
Contig_4870	GWT	2.081
Contig_8	GWT	3.55427
Contig_82034	GWT	2.24739
Contig_19144	GWT	2.44753
Contig_7733	GWT	2.22912
Contig_6602	GWT	2.16424
Contig_8427	GWT	2.95744
Contig_8428	GWT	2.42574
Contig_8603	GWT	2.14861
Contig_14289	GWT	2.07926
Contig_6421	GWT	2.0412
Contig_38855	GWT	2.3712
Contig_38857	GWT	2.24847
Contig_38853	GWT	2.15925
Contig_11221	GWT	2.02648
Contig_76390	GWT	2.07446
Contig_1708	GWT	2.23311
Contig_6538	GWT	2.27435
Contig_4605	GWT	2.23173
Contig_1635	GWT	2.76616
Contig_1636	GWT	3.23048
Contig_4862	GWT	2.02815
Contig_27732	GWT	3.73601
Contig_27733	GWT	2.3411
Contig_4867	GWT	2.00631
Contig_268	GWT	2.20202
Contig_94985	GWT	2.80037
Contig_45289	GWT	2.05814
Contig_42018	GWT	2.34525
Contig_4043	GWT	2.6952
Contig_4049	GWT	2.11087
Contig_122442	GWT	3.02548
Contig_38911	GWT	2.11151
Contig_14295	GWT	2.16206
Contig_48646	GWT	2.02277
Contig_1828	GWT	2.06727
Contig_76380	GWT	2.14071
Contig_76386	GWT	2.21131
Contig_5732	GWT	2.25468
Contig_36226	GWT	2.28875
Contig_48510	GWT	2.22414
Contig_23373	GWT	3.11054
Contig_4816	GWT	2.05851
Contig_4813	GWT	2.07117
Contig_4920	GWT	2.02038
Contig_91	GWT	2.04591
Contig_122451	GWT	2.85602
Contig_3163	GWT	2.16093
Contig_35815	GWT	2.04265
Contig_21841	GWT	2.20396
Contig_95012	GWT	2.09332
Contig_1721	GWT	2.00847
Contig_27735	GWT	2.88248
Contig_16618	GWT	3.94687
Contig_35781	GWT	2.22
Contig_35786	GWT	2.12431
Contig_35785	GWT	2.06537
Contig_1641	GWT	2.00638
Contig_48524	GWT	2.22136
Contig_23410	GWT	2.70563
Contig_4806	GWT	2.04032
Contig_4800	GWT	2.2506
Contig_4801	GWT	2.03256
Contig_4803	GWT	2.20165
Contig_4808	GWT	2.03584
Contig_4935	GWT	2.02883
Contig_7706	GWT	2.12079
Contig_6655	GWT	2.20334
Contig_8461	GWT	2.57537
Contig_102872	GWT	3.13862
Contig_4628	GWT	2.06276
Contig_35807	GWT	2.15844
Contig_35802	GWT	2.06361
Contig_35808	GWT	2.01838
Contig_9632	GWT	2.06446
Contig_99470	GWT	2.2136
Contig_15967	GWT	2.10658
Contig_6502	GWT	2.22918
Contig_6501	GWT	2.34813
Contig_6507	GWT	2.54136
Contig_9702	GWT	2.20716
Contig_120699	GWT	3.38013
Contig_10096	GWT	4.12564
Contig_35794	GWT	2.04537
Contig_35796	GWT	2.07987
Contig_5757	GWT	2.12062
Contig_5750	GWT	2.00916
Contig_48687	GWT	2.0859
Contig_1667	GWT	2.05239
Contig_4839	GWT	2.06116
Contig_4838	GWT	2.35149
Contig_4833	GWT	2.07596
Contig_4832	GWT	2.04809
Contig_4837	GWT	2.01892
Contig_103320	GWT	3.00486
Contig_31563	GWT	2.1523
Contig_380	GWT	2.97972
Contig_114503	GWT	3.12698
Contig_10897	GWT	2.13539
Contig_3290	GWT	2.30246
Contig_41827	GWT	2.15332
Contig_8551	GWT	2.21714
Contig_9600	GWT	2.61942
Contig_9609	GWT	2.12047
Contig_14089	GWT	2.20044
Contig_6513	GWT	2.10338
Contig_38921	GWT	2.09528
Contig_6515	GWT	2.32144
Contig_86674	GWT	3.92815
Contig_2766	GWT	2.23884
Contig_5290	GWT	2.06037
Contig_48303	GWT	2.14854
Contig_102733	GWT	3.26793
Contig_48330	GWT	2.13369
Contig_50137	GWT	2.1243
Contig_8836	GWT	2.12822
Contig_4823	GWT	2.1855
Contig_1957	GWT	2.39558
Contig_4915	GWT	2.14604
Contig_3179	GWT	2.63153
Contig_19208	GWT	2.74164
Contig_14412	GWT	2.17689
Contig_9619	GWT	2.12685
Contig_48319	GWT	2.14973
Contig_15777	GWT	2.22202
Contig_1645	GWT	2.22087
Contig_15779	GWT	2.42474
Contig_41802	GWT	2.06407
Contig_114079	GWT	3.19402
Contig_35267	GWT	3.40249
Contig_4589	GWT	3.21604
Contig_45127	GWT	2.93433
Contig_16975	GWT	2.03161
Contig_15773	GWT	2.26379
Contig_15775	GWT	2.2586
Contig_15778	GWT	2.45039
Contig_102956	GWT	2.12316
Contig_15172	GWT	2.11356
Contig_19652	Only_AG	2.38532
Contig_103723	Only_AG	2.27818
Contig_124979	Only_AG	3.12068
Contig_17374	Only_AG	2.36263
Contig_103604	Only_AG	2.50608
Contig_21226	Only_AG	2.26497
Contig_19611	Only_AG	2.33778
Contig_124981	Only_AG	3.07089
Contig_124417	Only_AG	2.89522
Contig_17431	Only_AG	2.25525
Contig_126095	Only_AG	2.12006
Contig_102967	Only_AG	2.47689
Contig_8291	Only_AG	2.25643
Contig_122417	Only_AG	2.99357
Contig_104892	Only_AG	2.17665
Contig_21162	Only_AG	2.36718
Contig_121764	Only_AG	3.00495
Contig_121762	Only_AG	2.93377
Contig_86662	Only_AG	3.21165
Contig_124423	Only_AG	3.0365
Contig_103027	Only_AG	2.60368
Contig_103022	Only_AG	2.53936
Contig_21154	Only_AG	3.10646
Contig_21155	Only_AG	3.31051
Contig_21153	Only_AG	3.93383
Contig_124980	Only_AG	5.02854
Contig_124985	Only_AG	2.18355
Contig_121772	Only_AG	2.79713
Contig_2089	Only_AG	2.36133
Contig_10505	Only_AG	2.29105
Contig_125847	Only_AG	3.00984
Contig_102991	Only_AG	2.81304
Contig_102993	Only_AG	2.48688
Contig_21049	Only_AG	2.64644
Contig_124416	Only_AG	3.13183
Contig_102980	Only_AG	2.8845
Contig_21059	Only_AG	3.37059
Contig_19666	Only_AG	2.32235
Contig_21665	Only_AG	2.62862

## Sheet: GWTAGVsAG
Contig	Group	LDA
Contig_14042	GWT+AG	2.40376
Contig_1479	GWT+AG	2.44214
Contig_103050	GWT+AG	2.68463
Contig_6547	GWT+AG	2.26304
Contig_114043	GWT+AG	2.9134
Contig_24238	GWT+AG	2.6271
Contig_102957	GWT+AG	2.11402
Contig_102951	GWT+AG	3.52282
Contig_102952	GWT+AG	3.38513
Contig_99514	GWT+AG	2.62731
Contig_7695	GWT+AG	2.18037
Contig_4793	GWT+AG	3.14833
Contig_24227	GWT+AG	2.61296
Contig_6496	GWT+AG	2.40112
Contig_19335	GWT+AG	2.76446
Contig_19614	GWT+AG	2.71071
Contig_19612	GWT+AG	2.14434
Contig_19611	GWT+AG	4.65666
Contig_68133	GWT+AG	2.13599
Contig_19608	GWT+AG	2.36085
Contig_86597	GWT+AG	2.46756
Contig_1356	GWT+AG	2.10562
Contig_10037	GWT+AG	3.29592
Contig_3189	GWT+AG	2.16944
Contig_3180	GWT+AG	2.8752
Contig_67930	GWT+AG	3.15608
Contig_10047	GWT+AG	2.59978
Contig_67925	GWT+AG	2.5164
Contig_94391	GWT+AG	2.13391
Contig_94392	GWT+AG	2.87025
Contig_8427	GWT+AG	2.79696
Contig_1636	GWT+AG	2.72928
Contig_27732	GWT+AG	3.09234
Contig_94985	GWT+AG	2.72825
Contig_114127	GWT+AG	2.34164
Contig_19588	GWT+AG	4.0082
Contig_120682	GWT+AG	3.30104
Contig_120684	GWT+AG	3.0236
Contig_16618	GWT+AG	2.78459
Contig_1641	GWT+AG	2.60609
Contig_23383	GWT+AG	2.73423
Contig_102872	GWT+AG	2.21868
Contig_120699	GWT+AG	3.24025
Contig_103320	GWT+AG	2.5871
Contig_114503	GWT+AG	2.89829
Contig_103338	GWT+AG	2.64047
Contig_9600	GWT+AG	2.23307
Contig_14089	GWT+AG	2.1815
Contig_17307	GWT+AG	2.25779
Contig_6892	GWT+AG	2.42348
Contig_3179	GWT+AG	2.52751
Contig_9619	GWT+AG	2.13451
Contig_15770	GWT+AG	2.76505
Contig_102725	GWT+AG	2.87385
Contig_35267	GWT+AG	2.869
Contig_4589	GWT+AG	2.63956
Contig_81973	Only_AG	2.29351
Contig_17032	Only_AG	2.24743
Contig_17142	Only_AG	2.07837
Contig_76372	Only_AG	2.01679
Contig_8434	Only_AG	2.27063
Contig_8437	Only_AG	2.01979
Contig_124979	Only_AG	3.09504
Contig_17374	Only_AG	2.53296
Contig_16990	Only_AG	2.10892
Contig_4781	Only_AG	2.22027
Contig_41773	Only_AG	2.26961
Contig_8446	Only_AG	2.01985
Contig_8521	Only_AG	2.1153
Contig_45160	Only_AG	2.03557
Contig_48342	Only_AG	2.078
Contig_4776	Only_AG	2.01288
Contig_4773	Only_AG	2.00766
Contig_4770	Only_AG	2.19204
Contig_1168	Only_AG	2.68417
Contig_16983	Only_AG	2.11695
Contig_4955	Only_AG	2.29826
Contig_25175	Only_AG	2.26298
Contig_9659	Only_AG	2.3953
Contig_10014	Only_AG	2.03191
Contig_21226	Only_AG	2.21371
Contig_7686	Only_AG	2.37746
Contig_7685	Only_AG	2.14394
Contig_86582	Only_AG	2.04051
Contig_86568	Only_AG	2.11858
Contig_48293	Only_AG	2.33479
Contig_48294	Only_AG	2.36079
Contig_124981	Only_AG	3.04859
Contig_124417	Only_AG	2.87659
Contig_17431	Only_AG	2.23276
Contig_35887	Only_AG	2.35217
Contig_7692	Only_AG	2.05278
Contig_86576	Only_AG	2.01848
Contig_94873	Only_AG	2.03343
Contig_4632	Only_AG	2.02765
Contig_6349	Only_AG	2.19682
Contig_8531	Only_AG	2.01232
Contig_8243	Only_AG	2.05314
Contig_1346	Only_AG	2.05797
Contig_2299	Only_AG	2.23731
Contig_8969	Only_AG	2.05436
Contig_7740	Only_AG	2.00933
Contig_8505	Only_AG	2.02758
Contig_8431	Only_AG	2.13469
Contig_4505	Only_AG	2.01851
Contig_122417	Only_AG	2.97344
Contig_1159	Only_AG	2.14693
Contig_27741	Only_AG	2.02646
Contig_38855	Only_AG	2.0996
Contig_38857	Only_AG	2.02318
Contig_38853	Only_AG	2.39473
Contig_41774	Only_AG	2.15966
Contig_21162	Only_AG	2.30136
Contig_11390	Only_AG	2.2722
Contig_121764	Only_AG	3.04393
Contig_121762	Only_AG	2.91807
Contig_86662	Only_AG	3.30539
Contig_124423	Only_AG	2.99302
Contig_21154	Only_AG	3.09609
Contig_21155	Only_AG	3.29438
Contig_21153	Only_AG	3.98772
Contig_8572	Only_AG	2.15669
Contig_2638	Only_AG	2.1044
Contig_121772	Only_AG	2.81495
Contig_9445	Only_AG	2.09501
Contig_2089	Only_AG	2.13985
Contig_10505	Only_AG	2.30761
Contig_125847	Only_AG	2.98267
Contig_48334	Only_AG	2.06199
Contig_9700	Only_AG	2.00152
Contig_21049	Only_AG	2.62972
Contig_9609	Only_AG	2.18751
Contig_6515	Only_AG	2.00608
Contig_48302	Only_AG	2.11376
Contig_124416	Only_AG	3.11949
Contig_4650	Only_AG	2.0433
Contig_5749	Only_AG	2.1696
Contig_2213	Only_AG	2.07804
Contig_376	Only_AG	2.5642
Contig_21189	Only_AG	2.18465
Contig_21059	Only_AG	3.35514
Contig_1861	Only_AG	2.02796
Contig_36003	Only_AG	2.02708
Contig_16978	Only_AG	2.12129
Contig_16976	Only_AG	2.12128
Contig_16977	Only_AG	2.2388
Contig_16974	Only_AG	2.09261
Contig_16973	Only_AG	2.17377
Contig_16971	Only_AG	2.12546
Contig_79	Only_AG	2.2927
Contig_21665	Only_AG	2.70521
Contig_5836	Only_AG	2.25881
