# Supplementary material for: Andrographolide Attenuates Gut-Brain-Axis Associated Pathology in Gulf War Illness by Modulating Bacteriome-Virome Associated Inflammation and Microglia-Neuron Proinflammatory Crosstalk
Source: Brain Sci. 2021 Jul 9;11(7):905. doi: 10.3390/brainsci11070905 (PMC8304847; doi:10.3390/brainsci11070905)
Supplement: Supplementary file 1 [file brainsci-11-00905-s001.zip › brainsci-1285377-supplmentary/brainsci-1285377 TableS3.xlsx]

## Sheet: occludin
metadata	feature	value	coef	stderr	N	N.not.0	pval	qval
Occludin	Contig_87010	Occludin	-0.403963	0.0759092	34	0	7.7932e-06	0.0118145
Occludin	Contig_19144	Occludin	-0.436155	0.0922125	34	0	4.3499e-05	0.0194041
Occludin	Contig_2155	Occludin	-0.532395	0.112529	34	0	4.33382e-05	0.0194041
Occludin	Contig_9811	Occludin	-0.455609	0.0974873	34	0	5.11981e-05	0.0194041
Occludin	Contig_48687	Occludin	-0.35432	0.0790889	34	0	8.94142e-05	0.0271104
Occludin	Contig_8551	Occludin	-0.476827	0.108017	34	0	0.00010795	0.0272753
Occludin	Contig_4935	Occludin	-0.372311	0.086536	34	0	0.000148708	0.0322059
Occludin	Contig_10809	Occludin	-0.295334	0.0739341	34	0	0.000355628	0.0496448
Occludin	Contig_36226	Occludin	-0.306047	0.0767036	34	0	0.00036022	0.0496448
Occludin	Contig_82053	Occludin	-0.319875	0.0794293	34	0	0.00032447	0.0496448
Occludin	Contig_86587	Occludin	-0.309274	0.0774308	34	0	0.000355986	0.0496448
Occludin	Contig_82471	Occludin	-0.262425	0.067921	34	0	0.000512855	0.0647907
Occludin	Contig_45289	Occludin	-0.274389	0.072808	34	0	0.000667673	0.0708404
Occludin	Contig_4837	Occludin	-0.509501	0.135828	34	0	0.000700928	0.0708404
Occludin	Contig_5024	Occludin	-0.240507	0.0640873	34	0	0.00069759	0.0708404
Occludin	Contig_14295	Occludin	-0.255652	0.0700609	34	0	0.000928241	0.0733608
Occludin	Contig_49133	Occludin	-0.229293	0.0630448	34	0	0.000959331	0.0733608
Occludin	Contig_54	Occludin	-0.448614	0.121737	34	0	0.000840684	0.0733608
Occludin	Contig_587	Occludin	-0.390099	0.106819	34	0	0.000920778	0.0733608
Occludin	Contig_68029	Occludin	-0.247082	0.0679963	34	0	0.00096782	0.0733608
Occludin	Contig_10238	Occludin	-0.144256	0.0402577	34	0	0.00111076	0.074361
Occludin	Contig_10491	Occludin	-0.273092	0.0796133	34	0	0.00168087	0.074361
Occludin	Contig_10512	Occludin	-0.20233	0.060048	34	0	0.00197794	0.074361
Occludin	Contig_10897	Occludin	-0.156925	0.0443348	34	0	0.00125118	0.074361
Occludin	Contig_144	Occludin	-0.252862	0.0751496	34	0	0.00200279	0.074361
Occludin	Contig_15172	Occludin	-0.229741	0.0660129	34	0	0.00146911	0.074361
Occludin	Contig_19659	Occludin	-0.320253	0.0943445	34	0	0.00184987	0.074361
Occludin	Contig_268	Occludin	-0.256354	0.0732113	34	0	0.00138683	0.074361
Occludin	Contig_4787	Occludin	-0.380262	0.107251	34	0	0.001231	0.074361
Occludin	Contig_4813	Occludin	-0.444747	0.13121	34	0	0.0018744	0.074361
Occludin	Contig_4816	Occludin	-0.391435	0.115015	34	0	0.00180661	0.074361
Occludin	Contig_4862	Occludin	-0.226875	0.0663489	34	0	0.00173039	0.074361
Occludin	Contig_5090	Occludin	-0.234139	0.0688825	34	0	0.00182722	0.074361
Occludin	Contig_5203	Occludin	-0.168575	0.0487643	34	0	0.00156437	0.074361
Occludin	Contig_5896	Occludin	-0.352106	0.104693	34	0	0.00201108	0.074361
Occludin	Contig_67931	Occludin	-0.519731	0.146971	34	0	0.00126234	0.074361
Occludin	Contig_67950	Occludin	-0.398598	0.114835	34	0	0.00150597	0.074361
Occludin	Contig_76564	Occludin	-0.179686	0.0519685	34	0	0.00156158	0.074361
Occludin	Contig_8610	Occludin	-0.308737	0.0895442	34	0	0.00160299	0.074361
Occludin	Contig_86650	Occludin	-0.366356	0.106296	34	0	0.00160863	0.074361
Occludin	Contig_9491	Occludin	-0.243851	0.0694988	34	0	0.00136031	0.074361
Occludin	Contig_11075	Occludin	-0.119199	0.0359502	34	0	0.00228245	0.0780129
Occludin	Contig_11221	Occludin	-0.207558	0.0625094	34	0	0.00225378	0.0780129
Occludin	Contig_1782	Occludin	-0.386424	0.11703	34	0	0.00236715	0.0780129
Occludin	Contig_5069	Occludin	-0.371923	0.111697	34	0	0.00219874	0.0780129
Occludin	Contig_6030	Occludin	-0.306417	0.0925838	34	0	0.0023194	0.0780129
Occludin	Contig_121764	Occludin	0.117196	0.0360007	34	0	0.00267717	0.0791545
Occludin	Contig_21226	Occludin	0.258155	0.0796084	34	0	0.00276728	0.0791545
Occludin	Contig_4833	Occludin	-0.375293	0.115399	34	0	0.00270017	0.0791545
Occludin	Contig_49229	Occludin	-0.28012	0.0851995	34	0	0.00245734	0.0791545
Occludin	Contig_68035	Occludin	-0.256305	0.0784169	34	0	0.00258609	0.0791545
Occludin	Contig_83	Occludin	-0.32729	0.100399	34	0	0.00264541	0.0791545
Occludin	Contig_9413	Occludin	-0.27601	0.0850851	34	0	0.0027591	0.0791545
Occludin	Contig_4823	Occludin	-0.39354	0.122019	34	0	0.00289821	0.0810344
Occludin	Contig_5040	Occludin	-0.384419	0.119444	34	0	0.00295068	0.0810344
Occludin	Contig_5757	Occludin	-0.308661	0.0962708	34	0	0.00304681	0.0810344
Occludin	Contig_67940	Occludin	-0.45172	0.140786	34	0	0.00302795	0.0810344
Occludin	Contig_13092	Occludin	-0.155618	0.0486412	34	0	0.00310209	0.0810821
Occludin	Contig_4801	Occludin	-0.42828	0.134157	34	0	0.00315897	0.0811695
Occludin	Contig_5181	Occludin	-0.327927	0.102967	34	0	0.00322229	0.0814165
Occludin	Contig_9462	Occludin	-0.324293	0.102065	34	0	0.00328568	0.0816573
Occludin	Contig_102955	Occludin	-0.325752	0.103582	34	0	0.00357602	0.0870206
Occludin	Contig_4785	Occludin	-0.399322	0.12715	34	0	0.00361629	0.0870206
Occludin	Contig_14044	Occludin	-0.29794	0.0954255	34	0	0.0037926	0.0872147
Occludin	Contig_45259	Occludin	-0.23855	0.0765526	34	0	0.00385269	0.0872147
Occludin	Contig_4852	Occludin	-0.306804	0.0984613	34	0	0.00385447	0.0872147
Occludin	Contig_8	Occludin	-0.406199	0.129679	34	0	0.00369433	0.0872147
Occludin	Contig_48509	Occludin	-0.247419	0.0796964	34	0	0.0039707	0.0885232
Occludin	Contig_4803	Occludin	-0.413574	0.133562	34	0	0.00405388	0.0886947
Occludin	Contig_4915	Occludin	-0.294807	0.0953277	34	0	0.0040954	0.0886947
Occludin	Contig_21154	Occludin	0.603771	0.195613	34	0	0.00415943	0.0888126
Occludin	Contig_48413	Occludin	-0.411739	0.13429	34	0	0.00438539	0.0910719
Occludin	Contig_8505	Occludin	-0.350738	0.114391	34	0	0.00438432	0.0910719
Occludin	Contig_124416	Occludin	0.215901	0.0714609	34	0	0.00491997	0.0912317
Occludin	Contig_16975	Occludin	-0.275063	0.0906064	34	0	0.00473988	0.0912317
Occludin	Contig_48363	Occludin	-0.477336	0.157815	34	0	0.00487735	0.0912317
Occludin	Contig_48411	Occludin	-0.406414	0.133127	34	0	0.00453696	0.0912317
Occludin	Contig_48423	Occludin	-0.476114	0.157649	34	0	0.0049347	0.0912317
Occludin	Contig_48788	Occludin	-0.312872	0.102837	34	0	0.00466007	0.0912317
Occludin	Contig_68586	Occludin	-0.209904	0.0691006	34	0	0.00471737	0.0912317
Occludin	Contig_9632	Occludin	-0.48459	0.159144	34	0	0.00462956	0.0912317
Occludin	Contig_9700	Occludin	-0.295628	0.0976002	34	0	0.00482373	0.0912317
Occludin	Contig_124979	Occludin	0.546231	0.182853	34	0	0.00536617	0.0915247
Occludin	Contig_14125	Occludin	-0.267768	0.0897714	34	0	0.00542801	0.0915247
Occludin	Contig_16625	Occludin	-0.196493	0.0658351	34	0	0.00540245	0.0915247
Occludin	Contig_35	Occludin	-0.187812	0.0627934	34	0	0.00531592	0.0915247
Occludin	Contig_35802	Occludin	-0.339427	0.113068	34	0	0.00516865	0.0915247
Occludin	Contig_49282	Occludin	-0.16188	0.0542788	34	0	0.00543352	0.0915247
Occludin	Contig_52	Occludin	-0.230116	0.0770833	34	0	0.00539328	0.0915247
Occludin	Contig_8503	Occludin	-0.208479	0.0696273	34	0	0.00527186	0.0915247
Occludin	Contig_2089	Occludin	0.229242	0.0771493	34	0	0.00558735	0.0927349
Occludin	Contig_9702	Occludin	-0.318548	0.107307	34	0	0.00562771	0.0927349
Occludin	Contig_4779	Occludin	-0.321188	0.108627	34	0	0.00579844	0.0945208
Occludin	Contig_121772	Occludin	0.127611	0.0434503	34	0	0.00609791	0.0953033
Occludin	Contig_4884	Occludin	-0.248819	0.0846167	34	0	0.00604245	0.0953033
Occludin	Contig_6742	Occludin	-0.266601	0.0904672	34	0	0.00594535	0.0953033
Occludin	Contig_76438	Occludin	-0.238912	0.0811453	34	0	0.00598594	0.0953033
Occludin	Contig_1127	Occludin	-0.488697	0.168409	34	0	0.00666236	0.100001
Occludin	Contig_124981	Occludin	0.196667	0.0677136	34	0	0.00661978	0.100001
Occludin	Contig_3189	Occludin	-0.323546	0.11112	34	0	0.00649957	0.100001
Occludin	Contig_9193	Occludin	-0.203896	0.0702475	34	0	0.00665091	0.100001
Occludin	Contig_12410	Occludin	-0.202821	0.0702885	34	0	0.00694106	0.100218
Occludin	Contig_124423	Occludin	0.101854	0.0352375	34	0	0.00685517	0.100218
Occludin	Contig_15938	Occludin	-0.206649	0.0714693	34	0	0.00683905	0.100218
Occludin	Contig_2194	Occludin	-0.270751	0.0939533	34	0	0.00700735	0.100218
Occludin	Contig_4808	Occludin	-0.379921	0.131694	34	0	0.00695279	0.100218
Occludin	Contig_121762	Occludin	0.431168	0.150239	34	0	0.00721917	0.100409
Occludin	Contig_27732	Occludin	-0.589871	0.2058	34	0	0.00728561	0.100409
Occludin	Contig_48426	Occludin	-0.295647	0.102903	34	0	0.00716197	0.100409
Occludin	Contig_67934	Occludin	-0.314658	0.109663	34	0	0.00722934	0.100409
Occludin	Contig_8533	Occludin	-0.273922	0.0957222	34	0	0.00736982	0.100654
Occludin	Contig_35920	Occludin	-0.192281	0.067531	34	0	0.00763874	0.103396
Occludin	Contig_15967	Occludin	-0.26633	0.0939057	34	0	0.00785436	0.103599
Occludin	Contig_2412	Occludin	-0.258461	0.0912504	34	0	0.00792712	0.103599
Occludin	Contig_48870	Occludin	-0.253857	0.0894673	34	0	0.00782908	0.103599
Occludin	Contig_9769	Occludin	-0.198624	0.0700506	34	0	0.00786813	0.103599
Occludin	Contig_9600	Occludin	-0.335346	0.118586	34	0	0.00801775	0.103888
Occludin	Contig_10096	Occludin	-0.278954	0.0990279	34	0	0.00823911	0.103971
Occludin	Contig_17017	Occludin	-0.258019	0.0918721	34	0	0.00841412	0.103971
Occludin	Contig_4806	Occludin	-0.370002	0.131654	34	0	0.00837358	0.103971
Occludin	Contig_48427	Occludin	-0.317108	0.11233	34	0	0.00811575	0.103971
Occludin	Contig_9662	Occludin	-0.351848	0.125235	34	0	0.00839238	0.103971
Occludin	Contig_9924	Occludin	-0.214489	0.0764007	34	0	0.00843561	0.103971
Occludin	Contig_21155	Occludin	0.593058	0.211555	34	0	0.00852185	0.104186
Occludin	Contig_11213	Occludin	-0.148193	0.0531649	34	0	0.00886408	0.104681
Occludin	Contig_12151	Occludin	-0.1289	0.0460712	34	0	0.00863829	0.104681
Occludin	Contig_6547	Occludin	-0.293857	0.10525	34	0	0.00876492	0.104681
Occludin	Contig_68133	Occludin	-0.280587	0.100567	34	0	0.00880694	0.104681
Occludin	Contig_8636	Occludin	-0.318066	0.114188	34	0	0.00890755	0.104681
Occludin	Contig_68263	Occludin	-0.156093	0.056143	34	0	0.00902215	0.105212
Occludin	Contig_4788	Occludin	-0.398298	0.143492	34	0	0.00912335	0.10558
Occludin	Contig_8699	Occludin	-0.326895	0.118397	34	0	0.00946115	0.10866
Occludin	Contig_4945	Occludin	-0.286769	0.104078	34	0	0.00959461	0.109364
Occludin	Contig_10273	Occludin	-0.175982	0.0643105	34	0	0.01005	0.109381
Occludin	Contig_10428	Occludin	-0.142463	0.0520577	34	0	0.0100453	0.109381
Occludin	Contig_148	Occludin	-0.301531	0.110394	34	0	0.0101751	0.109381
Occludin	Contig_16936	Occludin	-0.144696	0.0526982	34	0	0.00982311	0.109381
Occludin	Contig_21153	Occludin	0.730796	0.266293	34	0	0.0098573	0.109381
Occludin	Contig_35808	Occludin	-0.216987	0.0791233	34	0	0.0099044	0.109381
Occludin	Contig_48524	Occludin	-0.344721	0.126131	34	0	0.0101341	0.109381
Occludin	Contig_4947	Occludin	-0.250516	0.0918115	34	0	0.0102454	0.109381
Occludin	Contig_86887	Occludin	-0.166847	0.0611318	34	0	0.0102278	0.109381
Occludin	Contig_4955	Occludin	-0.308659	0.113293	34	0	0.0103504	0.109729
Occludin	Contig_3924	Occludin	-0.224544	0.0826162	34	0	0.0105165	0.109952
Occludin	Contig_67948	Occludin	-0.415571	0.152845	34	0	0.0104913	0.109952
Occludin	Contig_36301	Occludin	-0.250331	0.0922063	34	0	0.0105943	0.110007
Occludin	Contig_10505	Occludin	0.196096	0.0730093	34	0	0.0113704	0.111266
Occludin	Contig_10614	Occludin	-0.158743	0.0595432	34	0	0.0119329	0.111266
Occludin	Contig_122417	Occludin	0.42894	0.158889	34	0	0.0109971	0.111266
Occludin	Contig_1759	Occludin	-0.378825	0.142136	34	0	0.0119557	0.111266
Occludin	Contig_2423	Occludin	-0.146665	0.0549591	34	0	0.0118577	0.111266
Occludin	Contig_3062	Occludin	-0.298295	0.111987	34	0	0.0120013	0.111266
Occludin	Contig_35815	Occludin	-0.264895	0.0985912	34	0	0.0113456	0.111266
Occludin	Contig_45588	Occludin	-0.111398	0.0415148	34	0	0.0114418	0.111266
Occludin	Contig_4796	Occludin	-0.335272	0.124685	34	0	0.0112865	0.111266
Occludin	Contig_4840	Occludin	-0.352499	0.132397	34	0	0.0120367	0.111266
Occludin	Contig_48464	Occludin	-0.360417	0.135238	34	0	0.0119606	0.111266
Occludin	Contig_4875	Occludin	-0.294296	0.110325	34	0	0.0118889	0.111266
Occludin	Contig_48755	Occludin	-0.165107	0.0619168	34	0	0.0119161	0.111266
Occludin	Contig_569	Occludin	-0.271476	0.101803	34	0	0.0119136	0.111266
Occludin	Contig_6159	Occludin	-0.232985	0.0863143	34	0	0.0110067	0.111266
Occludin	Contig_7194	Occludin	-0.252338	0.0935565	34	0	0.011063	0.111266
Occludin	Contig_86852	Occludin	-0.185847	0.0695499	34	0	0.0117572	0.111266
Occludin	Contig_9694	Occludin	-0.409785	0.152763	34	0	0.0114656	0.111266
Occludin	Contig_35785	Occludin	-0.291246	0.109815	34	0	0.01234	0.113379
Occludin	Contig_5290	Occludin	-0.428691	0.161845	34	0	0.0124416	0.113623
Occludin	Contig_50293	Occludin	-0.208453	0.0791898	34	0	0.012945	0.117513
Occludin	Contig_48872	Occludin	-0.222163	0.0844863	34	0	0.0130312	0.117591
Occludin	Contig_68063	Occludin	-0.302725	0.115372	34	0	0.0132105	0.117908
Occludin	Contig_9661	Occludin	-0.393781	0.150095	34	0	0.0132218	0.117908
Occludin	Contig_8603	Occludin	-0.168668	0.0644446	34	0	0.0134233	0.119004
Occludin	Contig_6526	Occludin	-0.308764	0.118194	34	0	0.0135822	0.119713
Occludin	Contig_12408	Occludin	-0.240473	0.0921695	34	0	0.0136909	0.119973
Occludin	Contig_68070	Occludin	-0.260798	0.100108	34	0	0.0138183	0.120394
Occludin	Contig_10265	Occludin	-0.100482	0.0387232	34	0	0.0141634	0.121539
Occludin	Contig_4769	Occludin	-0.411969	0.158643	34	0	0.0140968	0.121539
Occludin	Contig_4920	Occludin	-0.253427	0.0976946	34	0	0.0141902	0.121539
Occludin	Contig_1708	Occludin	-0.176717	0.0683063	34	0	0.014428	0.122854
Occludin	Contig_9641	Occludin	-0.38636	0.149469	34	0	0.0145058	0.122854
Occludin	Contig_13517	Occludin	-0.164801	0.06457	34	0	0.0156767	0.130582
Occludin	Contig_18359	Occludin	-0.244785	0.0957342	34	0	0.0155046	0.130582
Occludin	Contig_21049	Occludin	0.247959	0.0971474	34	0	0.0156723	0.130582
Occludin	Contig_11872	Occludin	-0.171415	0.0673961	34	0	0.0160107	0.131915
Occludin	Contig_67942	Occludin	-0.366491	0.143966	34	0	0.015924	0.131915
Occludin	Contig_86746	Occludin	-0.216446	0.0852512	34	0	0.0161815	0.132601
Occludin	Contig_5432	Occludin	-0.304197	0.120249	34	0	0.0165373	0.134645
Occludin	Contig_9689	Occludin	-0.303543	0.120077	34	0	0.0166086	0.134645
Occludin	Contig_14063	Occludin	-0.231683	0.0917435	34	0	0.0167099	0.134746
Occludin	Contig_10535	Occludin	-0.147546	0.0586167	34	0	0.0170365	0.134839
Occludin	Contig_4853	Occludin	-0.347146	0.138177	34	0	0.0172302	0.134839
Occludin	Contig_68564	Occludin	-0.100401	0.0399687	34	0	0.017244	0.134839
Occludin	Contig_76516	Occludin	-0.279483	0.111011	34	0	0.0170174	0.134839
Occludin	Contig_82425	Occludin	-0.144472	0.0572993	34	0	0.0168672	0.134839
Occludin	Contig_9852	Occludin	-0.148099	0.0589634	34	0	0.0172552	0.134839
Occludin	Contig_11546	Occludin	-0.11444	0.0456454	34	0	0.0174416	0.135597
Occludin	Contig_21059	Occludin	0.573677	0.229966	34	0	0.0179637	0.138135
Occludin	Contig_45344	Occludin	-0.247456	0.0995142	34	0	0.0183029	0.138135
Occludin	Contig_4991	Occludin	-0.250298	0.10039	34	0	0.0180214	0.138135
Occludin	Contig_5114	Occludin	-0.232439	0.0934342	34	0	0.0182562	0.138135
Occludin	Contig_5592	Occludin	-0.242937	0.097495	34	0	0.0180831	0.138135
Occludin	Contig_68061	Occludin	-0.188244	0.0757104	34	0	0.0183147	0.138135
Occludin	Contig_4772	Occludin	-0.379319	0.152762	34	0	0.0184565	0.138515
Occludin	Contig_5976	Occludin	-0.290688	0.117321	34	0	0.0186893	0.139156
Occludin	Contig_9697	Occludin	-0.276787	0.111748	34	0	0.0187255	0.139156
Occludin	Contig_4770	Occludin	-0.387793	0.157345	34	0	0.0192711	0.140482
Occludin	Contig_49155	Occludin	-0.0981657	0.0398314	34	0	0.0192746	0.140482
Occludin	Contig_5749	Occludin	-0.221885	0.0900251	34	0	0.0192667	0.140482
Occludin	Contig_7959	Occludin	-0.0908181	0.0367689	34	0	0.0190313	0.140482
Occludin	Contig_18282	Occludin	-0.330172	0.134162	34	0	0.0194342	0.140967
Occludin	Contig_86674	Occludin	-0.449344	0.182782	34	0	0.0195536	0.141158
Occludin	Contig_1717	Occludin	0.164357	0.0672237	34	0	0.020175	0.142955
Occludin	Contig_19743	Occludin	-0.122295	0.0500158	34	0	0.0201657	0.142955
Occludin	Contig_4458	Occludin	-0.437539	0.178646	34	0	0.0199755	0.142955
Occludin	Contig_4793	Occludin	-0.515759	0.210959	34	0	0.0201796	0.142955
Occludin	Contig_35794	Occludin	-0.31132	0.12745	34	0	0.0202806	0.143002
Occludin	Contig_14872	Occludin	-0.150155	0.0615442	34	0	0.0204177	0.143302
Occludin	Contig_6522	Occludin	-0.317876	0.130724	34	0	0.0208061	0.145355
Occludin	Contig_11086	Occludin	-0.090941	0.0374828	34	0	0.021071	0.145862
Occludin	Contig_4797	Occludin	-0.277174	0.114167	34	0	0.0209943	0.145862
Occludin	Contig_14379	Occludin	-0.239594	0.0989576	34	0	0.0213179	0.146371
Occludin	Contig_15132	Occludin	-0.185803	0.0768063	34	0	0.0214201	0.146371
Occludin	Contig_48467	Occludin	-0.245825	0.101668	34	0	0.0214798	0.146371
Occludin	Contig_48684	Occludin	-0.27085	0.112156	34	0	0.0216274	0.146371
Occludin	Contig_68151	Occludin	-0.12203	0.0505144	34	0	0.021587	0.146371
Occludin	Contig_9634	Occludin	-0.379219	0.157414	34	0	0.0219237	0.147717
Occludin	Contig_124417	Occludin	0.0949183	0.0395781	34	0	0.0224768	0.148798
Occludin	Contig_15901	Occludin	-0.127263	0.0530412	34	0	0.0224214	0.148798
Occludin	Contig_48663	Occludin	-0.189734	0.0789979	34	0	0.0222958	0.148798
Occludin	Contig_50146	Occludin	-0.11918	0.0496028	34	0	0.0222479	0.148798
Occludin	Contig_35775	Occludin	-0.362681	0.151592	34	0	0.0227775	0.149484
Occludin	Contig_35791	Occludin	-0.261504	0.109251	34	0	0.022719	0.149484
Occludin	Contig_5107	Occludin	-0.132714	0.0555987	34	0	0.0230667	0.150729
Occludin	Contig_4778	Occludin	-0.414116	0.173762	34	0	0.0232663	0.151381
Occludin	Contig_1721	Occludin	-0.265991	0.111846	34	0	0.023538	0.152494
Occludin	Contig_10037	Occludin	-0.512392	0.215659	34	0	0.0236593	0.152628
Occludin	Contig_11937	Occludin	-0.221398	0.0933413	34	0	0.0238785	0.152742
Occludin	Contig_16291	Occludin	-0.169413	0.0714213	34	0	0.0238723	0.152742
Occludin	Contig_35796	Occludin	-0.310442	0.131373	34	0	0.0243676	0.155215
Occludin	Contig_14413	Occludin	-0.238767	0.101602	34	0	0.0251034	0.159158
Occludin	Contig_9441	Occludin	-0.101749	0.0433269	34	0	0.0251965	0.159158
Occludin	Contig_38993	Occludin	-0.244028	0.104071	34	0	0.0254031	0.159797
Occludin	Contig_48633	Occludin	-0.219113	0.0936393	34	0	0.0256854	0.160246
Occludin	Contig_5333	Occludin	-0.226929	0.09698	34	0	0.0256859	0.160246
Occludin	Contig_8446	Occludin	-0.219578	0.0940875	34	0	0.0260503	0.161853
Occludin	Contig_6117	Occludin	-0.180369	0.0778314	34	0	0.0270327	0.166814
Occludin	Contig_67930	Occludin	-0.490266	0.211609	34	0	0.0270688	0.166814
Occludin	Contig_5195	Occludin	-0.214458	0.0928937	34	0	0.0275762	0.168571
Occludin	Contig_86586	Occludin	-0.248897	0.107779	34	0	0.0275328	0.168571
Occludin	Contig_6148	Occludin	-0.169308	0.0734965	34	0	0.0278903	0.169806
Occludin	Contig_4900	Occludin	-0.351658	0.152773	34	0	0.0280033	0.169812
Occludin	Contig_68300	Occludin	-0.14078	0.0613519	34	0	0.0284614	0.171902
Occludin	Contig_9619	Occludin	-0.252671	0.110333	34	0	0.0287557	0.172991
Occludin	Contig_4831	Occludin	-0.302223	0.132306	34	0	0.0291332	0.173882
Occludin	Contig_5750	Occludin	-0.300491	0.131519	34	0	0.0290999	0.173882
Occludin	Contig_15872	Occludin	-0.107248	0.0472024	34	0	0.0299411	0.178003
Occludin	Contig_1077	Occludin	0.229004	0.101149	34	0	0.0304865	0.178376
Occludin	Contig_41796	Occludin	-0.260448	0.114867	34	0	0.0302575	0.178376
Occludin	Contig_4790	Occludin	-0.271797	0.119905	34	0	0.0302995	0.178376
Occludin	Contig_49478	Occludin	-0.0716441	0.0316278	34	0	0.0304046	0.178376
Occludin	Contig_6655	Occludin	-0.24019	0.106163	34	0	0.0305922	0.178376
Occludin	Contig_4812	Occludin	-0.308324	0.136502	34	0	0.0308475	0.17882
Occludin	Contig_48510	Occludin	-0.348217	0.154219	34	0	0.0309042	0.17882
Occludin	Contig_10442	Occludin	-0.105213	0.0466744	34	0	0.0311629	0.179631
Occludin	Contig_8836	Occludin	-0.202805	0.0902752	34	0	0.0317013	0.182042
Occludin	Contig_91	Occludin	-0.164311	0.0733654	34	0	0.032192	0.184162
Occludin	Contig_4828	Occludin	-0.234349	0.104955	34	0	0.0326801	0.186252
Occludin	Contig_1645	Occludin	-0.445257	0.199982	34	0	0.033146	0.187497
Occludin	Contig_68579	Occludin	-0.166431	0.0746962	34	0	0.0330262	0.187497
Occludin	Contig_11948	Occludin	-0.15885	0.0716101	34	0	0.0337548	0.190052
Occludin	Contig_14395	Occludin	-0.160556	0.0724198	34	0	0.0338483	0.190052
Occludin	Contig_4789	Occludin	-0.270507	0.123112	34	0	0.0353593	0.197325
Occludin	Contig_5106	Occludin	-0.186092	0.0847711	34	0	0.0355164	0.197325
Occludin	Contig_68315	Occludin	-0.179231	0.0816542	34	0	0.0355342	0.197325
Occludin	Contig_2424	Occludin	-0.169685	0.0773944	34	0	0.0357329	0.197704
Occludin	Contig_3055	Occludin	-0.188331	0.0860401	34	0	0.0360163	0.198548
Occludin	Contig_11361	Occludin	-0.0764367	0.0350307	34	0	0.0365657	0.200829
Occludin	Contig_13026	Occludin	-0.169509	0.0777428	34	0	0.0366949	0.200829
Occludin	Contig_4672	Occludin	-0.170329	0.0784069	34	0	0.0373457	0.202009
Occludin	Contig_48416	Occludin	-0.246489	0.113398	34	0	0.0372393	0.202009
Occludin	Contig_5044	Occludin	-0.244869	0.112658	34	0	0.0372476	0.202009
Occludin	Contig_5732	Occludin	-0.29208	0.134673	34	0	0.0376372	0.202009
Occludin	Contig_68405	Occludin	-0.152322	0.0702558	34	0	0.0376953	0.202009
Occludin	Contig_82207	Occludin	-0.241403	0.111352	34	0	0.0377101	0.202009
Occludin	Contig_1861	Occludin	-0.262177	0.121114	34	0	0.0379765	0.202719
Occludin	Contig_104059	Occludin	-0.102689	0.0474821	34	0	0.0381454	0.202907
Occludin	Contig_102996	Occludin	-0.199473	0.092345	34	0	0.0383628	0.20335
Occludin	Contig_10733	Occludin	-0.11278	0.0523239	34	0	0.038755	0.203635
Occludin	Contig_48737	Occludin	-0.202247	0.0939341	34	0	0.038954	0.203635
Occludin	Contig_5096	Occludin	-0.189025	0.0877786	34	0	0.038924	0.203635
Occludin	Contig_86595	Occludin	-0.16683	0.0774361	34	0	0.0388395	0.203635
Occludin	Contig_18754	Occludin	-0.145339	0.0675674	34	0	0.0391289	0.203847
Occludin	Contig_8269	Occludin	-0.249793	0.116327	34	0	0.039444	0.204785
Occludin	Contig_1159	Occludin	-0.179542	0.0838298	34	0	0.0399272	0.205883
Occludin	Contig_5135	Occludin	-0.251513	0.11736	34	0	0.0398101	0.205883
Occludin	Contig_21665	Occludin	0.154904	0.0727166	34	0	0.0409362	0.20966
Occludin	Contig_4794	Occludin	-0.275113	0.129124	34	0	0.0409039	0.20966
Occludin	Contig_7	Occludin	0.207222	0.0974024	34	0	0.0411827	0.210212
Occludin	Contig_4259	Occludin	-0.210725	0.0992744	34	0	0.0416152	0.211707
Occludin	Contig_2168	Occludin	0.128891	0.0607999	34	0	0.0418625	0.212252
Occludin	Contig_5411	Occludin	-0.301892	0.143003	34	0	0.0426678	0.215615
Occludin	Contig_49152	Occludin	-0.0959688	0.0455072	34	0	0.0428731	0.215932
Occludin	Contig_13846	Occludin	-0.147721	0.0701576	34	0	0.0431804	0.216103
Occludin	Contig_4773	Occludin	-0.360252	0.171106	34	0	0.0431921	0.216103
Occludin	Contig_82399	Occludin	-0.209881	0.0997949	34	0	0.0434078	0.216468
Occludin	Contig_303	Occludin	-0.136965	0.0652299	34	0	0.0437259	0.217339
Occludin	Contig_606	Occludin	-0.25576	0.122243	34	0	0.0444363	0.220149
Occludin	Contig_8765	Occludin	-0.383176	0.183314	34	0	0.0446235	0.220356
Occludin	Contig_4846	Occludin	-0.249604	0.119623	34	0	0.0449777	0.220667
Occludin	Contig_67925	Occludin	-0.274497	0.131485	34	0	0.0448748	0.220667
Occludin	Contig_19332	Occludin	-0.397841	0.191217	34	0	0.045562	0.222407
Occludin	Contig_4467	Occludin	-0.175547	0.0845227	34	0	0.0459191	0.222407
Occludin	Contig_4810	Occludin	-0.245469	0.118142	34	0	0.0458396	0.222407
Occludin	Contig_7691	Occludin	-0.324226	0.156101	34	0	0.0459092	0.222407
Occludin	Contig_38864	Occludin	-0.284976	0.137309	34	0	0.0460659	0.222407
Occludin	Contig_1680	Occludin	-0.291794	0.140836	34	0	0.0464178	0.222775
Occludin	Contig_8838	Occludin	-0.200166	0.0966195	34	0	0.0464359	0.222775
Occludin	Contig_81991	Occludin	-0.166544	0.0806114	34	0	0.047003	0.224077
Occludin	Contig_8632	Occludin	-0.275331	0.133185	34	0	0.0468752	0.224077
Occludin	Contig_1423	Occludin	0.178475	0.0868193	34	0	0.0480466	0.227969
Occludin	Contig_14381	Occludin	-0.0945936	0.0460607	34	0	0.0482544	0.227969
Occludin	Contig_86574	Occludin	-0.246013	0.119801	34	0	0.0482705	0.227969
Occludin	Contig_16984	Occludin	-0.224222	0.109457	34	0	0.0487894	0.228286
Occludin	Contig_4049	Occludin	-0.26482	0.129252	34	0	0.0487512	0.228286
Occludin	Contig_94950	Occludin	-0.152517	0.0743971	34	0	0.0486288	0.228286
Occludin	Contig_3163	Occludin	-0.235197	0.115353	34	0	0.0497892	0.231253
Occludin	Contig_5912	Occludin	-0.12103	0.0593764	34	0	0.049849	0.231253
Occludin	Contig_6501	Occludin	-0.259369	0.127263	34	0	0.0498812	0.231253
Occludin	Contig_86979	Occludin	-0.12726	0.0625015	34	0	0.0500873	0.231501
Occludin	Contig_18738	Occludin	-0.148479	0.0731343	34	0	0.0507154	0.232279
Occludin	Contig_19607	Occludin	-0.378305	0.186228	34	0	0.0505876	0.232279
Occludin	Contig_99465	Occludin	-0.35152	0.172973	34	0	0.0505014	0.232279
Occludin	Contig_10570	Occludin	-0.16692	0.0822772	34	0	0.0508734	0.232301
Occludin	Contig_45183	Occludin	-0.16635	0.0821397	34	0	0.0512553	0.23317
Occludin	Contig_45223	Occludin	-0.165837	0.0819791	34	0	0.0515041	0.23317
Occludin	Contig_9802	Occludin	-0.0919095	0.0454385	34	0	0.051525	0.23317
Occludin	Contig_14193	Occludin	-0.0852554	0.042188	34	0	0.0517298	0.233383
Occludin	Contig_2114	Occludin	-0.205389	0.101704	34	0	0.05188	0.233383
Occludin	Contig_48736	Occludin	-0.212913	0.105593	34	0	0.0522221	0.233536
Occludin	Contig_8510	Occludin	-0.226092	0.112065	34	0	0.0520941	0.233536
Occludin	Contig_130	Occludin	-0.119828	0.0597654	34	0	0.0534867	0.233769
Occludin	Contig_13158	Occludin	-0.113362	0.0565001	34	0	0.0533262	0.233769
Occludin	Contig_14089	Occludin	-0.222816	0.111075	34	0	0.0533715	0.233769
Occludin	Contig_18567	Occludin	-0.278841	0.138743	34	0	0.0529517	0.233769
Occludin	Contig_18685	Occludin	-0.154155	0.0768525	34	0	0.0533876	0.233769
Occludin	Contig_45560	Occludin	-0.0845767	0.0421874	34	0	0.0535079	0.233769
Occludin	Contig_87217	Occludin	-0.132913	0.0661201	34	0	0.0529056	0.233769
Occludin	Contig_99490	Occludin	-0.246357	0.122542	34	0	0.0528814	0.233769
Occludin	Contig_2213	Occludin	-0.164568	0.0822192	34	0	0.0538698	0.234388
Occludin	Contig_4594	Occludin	-0.147615	0.0737782	34	0	0.0539586	0.234388
Occludin	Contig_5884	Occludin	-0.216221	0.108335	34	0	0.0545191	0.236146
Occludin	Contig_7984	Occludin	-0.324141	0.162594	34	0	0.0547822	0.236609
Occludin	Contig_15779	Occludin	-0.299735	0.150568	34	0	0.055112	0.236685
Occludin	Contig_16618	Occludin	-0.238793	0.119954	34	0	0.0551115	0.236685
Occludin	Contig_3214	Occludin	0.18397	0.0925927	34	0	0.0555538	0.237908
Occludin	Contig_18876	Occludin	-0.0657229	0.0331957	34	0	0.0563738	0.24074
Occludin	Contig_13400	Occludin	-0.148956	0.075694	34	0	0.0578	0.242886
Occludin	Contig_17512	Occludin	-0.0713142	0.0362622	34	0	0.0579495	0.242886
Occludin	Contig_385	Occludin	-0.116728	0.0594417	34	0	0.0582984	0.242886
Occludin	Contig_45190	Occludin	-0.209447	0.106666	34	0	0.0583183	0.242886
Occludin	Contig_48970	Occludin	-0.107296	0.0544351	34	0	0.057415	0.242886
Occludin	Contig_50095	Occludin	-0.109386	0.0554149	34	0	0.0570739	0.242886
Occludin	Contig_6707	Occludin	-0.225277	0.114674	34	0	0.0582057	0.242886
Occludin	Contig_68305	Occludin	-0.16864	0.0857222	34	0	0.0578697	0.242886
Occludin	Contig_94964	Occludin	-0.119345	0.0606685	34	0	0.0578841	0.242886
Occludin	Contig_82357	Occludin	-0.141719	0.0723015	34	0	0.0587389	0.243968
Occludin	Contig_10272	Occludin	-0.125713	0.0641868	34	0	0.0589307	0.244096
Occludin	Contig_17577	Occludin	-0.175929	0.090056	34	0	0.0595435	0.24453
Occludin	Contig_49785	Occludin	-0.110938	0.0568204	34	0	0.0596809	0.24453
Occludin	Contig_6337	Occludin	-0.173167	0.0885985	34	0	0.0594253	0.24453
Occludin	Contig_8291	Occludin	0.138131	0.0706201	34	0	0.0592456	0.24453
Occludin	Contig_8751	Occludin	-0.15838	0.0812681	34	0	0.0601246	0.245684
Occludin	Contig_11561	Occludin	-0.191125	0.0984424	34	0	0.0610483	0.247128
Occludin	Contig_4777	Occludin	-0.344899	0.177706	34	0	0.0611301	0.247128
Occludin	Contig_48437	Occludin	-0.239552	0.123366	34	0	0.0610098	0.247128
Occludin	Contig_67967	Occludin	-0.268312	0.138099	34	0	0.0608714	0.247128
Occludin	Contig_12766	Occludin	-0.0843649	0.0435808	34	0	0.0617653	0.249032
Occludin	Contig_3322	Occludin	0.0746579	0.0386041	34	0	0.0620063	0.249313
Occludin	Contig_67953	Occludin	-0.230152	0.119083	34	0	0.0621638	0.249313

## Sheet: IL6
metadata	feature	value	coef	stderr	N	N.not.0	pval	qval
IL6	Contig_35920	IL6	0.179577	0.0311934	30	0	3.52724e-06	0.0051533
IL6	Contig_82471	IL6	0.334109	0.0647224	30	0	1.78019e-05	0.0130043
IL6	Contig_14295	IL6	0.283934	0.0653145	30	0	0.000164629	0.0338011
IL6	Contig_17126	IL6	0.153563	0.0359293	30	0	0.000200742	0.0338011
IL6	Contig_45289	IL6	0.246132	0.056258	30	0	0.000152629	0.0338011
IL6	Contig_4935	IL6	0.323515	0.0710727	30	0	9.43287e-05	0.0338011
IL6	Contig_76564	IL6	0.236928	0.0509457	30	0	7.20643e-05	0.0338011
IL6	Contig_86587	IL6	0.216927	0.0491031	30	0	0.000135898	0.0338011
IL6	Contig_86887	IL6	0.230238	0.0540397	30	0	0.00020822	0.0338011
IL6	Contig_587	IL6	0.402462	0.101229	30	0	0.000448402	0.0655116
IL6	Contig_5024	IL6	0.224494	0.0574098	30	0	0.000534086	0.0709363
IL6	Contig_68564	IL6	0.137174	0.0359585	30	0	0.000688911	0.0838749
IL6	Contig_86852	IL6	0.23175	0.0617179	30	0	0.000807274	0.0907252
IL6	Contig_10897	IL6	0.145105	0.0410145	30	0	0.00142827	0.139944
IL6	Contig_4852	IL6	0.328938	0.0936917	30	0	0.00153258	0.139944
IL6	Contig_8503	IL6	0.205832	0.058596	30	0	0.00152509	0.139944
IL6	Contig_4813	IL6	0.273322	0.07991	30	0	0.00193791	0.152208
IL6	Contig_8603	IL6	0.214168	0.0623395	30	0	0.00186349	0.152208
IL6	Contig_99690	IL6	0.14552	0.0426473	30	0	0.00197943	0.152208
IL6	Contig_8270	IL6	0.133715	0.0398451	30	0	0.00228819	0.167152
IL6	Contig_14193	IL6	0.118008	0.036085	30	0	0.00284846	0.176394
IL6	Contig_45560	IL6	0.139166	0.0428529	30	0	0.00301838	0.176394
IL6	Contig_5107	IL6	0.113237	0.0342763	30	0	0.00261587	0.176394
IL6	Contig_87036	IL6	0.160888	0.0493248	30	0	0.00291074	0.176394
IL6	Contig_9491	IL6	0.222596	0.0676741	30	0	0.00271407	0.176394
IL6	Contig_4788	IL6	0.446159	0.1421	30	0	0.0039641	0.222752
IL6	Contig_82053	IL6	0.267941	0.0858011	30	0	0.00413635	0.223823
IL6	Contig_4837	IL6	0.44878	0.145425	30	0	0.00453605	0.228523
IL6	Contig_49229	IL6	0.299157	0.096721	30	0	0.0044572	0.228523
IL6	Contig_4785	IL6	0.40625	0.13277	30	0	0.0048424	0.233081
IL6	Contig_5912	IL6	0.164506	0.0539131	30	0	0.00494559	0.233081
IL6	Contig_10238	IL6	0.139356	0.0460523	30	0	0.00526633	0.240441

## Sheet: Claudin2
metadata	feature	value	coef	stderr	N	N.not.0	pval	qval
Claudin2	Contig_8	Claudin2	0.598779	0.103772	34	0	2.11379e-06	0.0032045
Claudin2	Contig_17017	Claudin2	0.391567	0.0756935	34	0	1.2012e-05	0.00910507
Claudin2	Contig_86674	Claudin2	0.744115	0.149718	34	0	2.16745e-05	0.00976514
Claudin2	Contig_9811	Claudin2	0.468928	0.0954934	34	0	2.57655e-05	0.00976514
Claudin2	Contig_54	Claudin2	0.528717	0.111236	34	0	4.06736e-05	0.0123322
Claudin2	Contig_10442	Claudin2	0.175962	0.0394569	34	0	9.48175e-05	0.0239572
Claudin2	Contig_52	Claudin2	0.293965	0.0699723	34	0	0.000198376	0.0426311
Claudin2	Contig_86650	Claudin2	0.41694	0.100302	34	0	0.000224966	0.0426311
Claudin2	Contig_94964	Claudin2	0.213742	0.0519432	34	0	0.000253315	0.0426694
Claudin2	Contig_144	Claudin2	0.2871	0.071202	34	0	0.000319913	0.0484988
Claudin2	Contig_303	Claudin2	0.226726	0.056875	34	0	0.000363875	0.0501486
Claudin2	Contig_18567	Claudin2	0.466495	0.121979	34	0	0.000572101	0.0722754
Claudin2	Contig_17415	Claudin2	0.218498	0.0590458	34	0	0.000805855	0.0814451
Claudin2	Contig_35	Claudin2	0.221316	0.0592845	34	0	0.000736556	0.0814451
Claudin2	Contig_48687	Claudin2	0.312722	0.0843929	34	0	0.000794707	0.0814451
Claudin2	Contig_10897	Claudin2	0.160608	0.0439207	34	0	0.000908676	0.0821031
Claudin2	Contig_99543	Claudin2	0.171506	0.0469623	34	0	0.000920681	0.0821031
Claudin2	Contig_1717	Claudin2	-0.218275	0.062244	34	0	0.00136745	0.103653
Claudin2	Contig_17263	Claudin2	0.288241	0.0821806	34	0	0.00136509	0.103653
Claudin2	Contig_95124	Claudin2	0.184402	0.0524584	34	0	0.00133655	0.103653
Claudin2	Contig_18642	Claudin2	0.185477	0.0543518	34	0	0.00176267	0.121464
Claudin2	Contig_83	Claudin2	0.338604	0.0992193	34	0	0.00176193	0.121464
Claudin2	Contig_10096	Claudin2	0.32098	0.0949664	34	0	0.0019234	0.121494
Claudin2	Contig_11086	Claudin2	0.118693	0.0349736	34	0	0.00185342	0.121494
Claudin2	Contig_11361	Claudin2	0.106841	0.0324501	34	0	0.0024272	0.125479
Claudin2	Contig_13517	Claudin2	0.203473	0.0610264	34	0	0.00217287	0.125479
Claudin2	Contig_14381	Claudin2	0.139167	0.0423789	34	0	0.0024831	0.125479
Claudin2	Contig_82053	Claudin2	0.279203	0.0840859	34	0	0.00225366	0.125479
Claudin2	Contig_94950	Claudin2	0.225712	0.0683358	34	0	0.00236057	0.125479
Claudin2	Contig_99465	Claudin2	0.529782	0.158146	34	0	0.00208363	0.125479
Claudin2	Contig_19144	Claudin2	0.331791	0.104918	34	0	0.0034163	0.167068
Claudin2	Contig_6742	Claudin2	0.275693	0.0896115	34	0	0.00426837	0.202214
Claudin2	Contig_1077	Claudin2	-0.29326	0.0958252	34	0	0.00444999	0.20443
Claudin2	Contig_17141	Claudin2	0.184515	0.0610545	34	0	0.00490891	0.21888
Claudin2	Contig_18874	Claudin2	0.193389	0.0647756	34	0	0.00539008	0.233467
Claudin2	Contig_1159	Claudin2	0.234419	0.0794829	34	0	0.00590987	0.248871

## Sheet: Claudin5_CD31
metadata	feature	value	coef	stderr	N	N.not.0	pval	qval
Claudin5_CD31	Contig_9811	Claudin5_CD31	-0.48191	0.0934518	34	0	1.2595e-05	0.019094
Claudin5_CD31	Contig_1717	Claudin5_CD31	0.23129	0.0607575	34	0	0.000600761	0.185653
Claudin5_CD31	Contig_1846	Claudin5_CD31	0.256267	0.0748415	34	0	0.00170865	0.185653
Claudin5_CD31	Contig_1845	Claudin5_CD31	0.260713	0.0763527	34	0	0.00175297	0.185653
Claudin5_CD31	Contig_1077	Claudin5_CD31	0.318253	0.0932999	34	0	0.00176955	0.185653
Claudin5_CD31	Contig_10096	Claudin5_CD31	-0.340662	0.092799	34	0	0.000873966	0.185653
Claudin5_CD31	Contig_10238	Claudin5_CD31	-0.137372	0.0410033	34	0	0.00208187	0.185653
Claudin5_CD31	Contig_19144	Claudin5_CD31	-0.351915	0.102848	34	0	0.00171984	0.185653
Claudin5_CD31	Contig_2155	Claudin5_CD31	-0.435677	0.124855	34	0	0.00143295	0.185653
Claudin5_CD31	Contig_3220	Claudin5_CD31	0.283908	0.0786075	34	0	0.00102794	0.185653
Claudin5_CD31	Contig_3264	Claudin5_CD31	0.223417	0.0655585	34	0	0.00178464	0.185653
Claudin5_CD31	Contig_3300	Claudin5_CD31	0.239953	0.0711291	34	0	0.00195683	0.185653
Claudin5_CD31	Contig_3322	Claudin5_CD31	0.120272	0.0348197	34	0	0.00157624	0.185653
Claudin5_CD31	Contig_48687	Claudin5_CD31	-0.291657	0.086718	34	0	0.00201087	0.185653
Claudin5_CD31	Contig_6742	Claudin5_CD31	-0.30118	0.0870102	34	0	0.00154554	0.185653
Claudin5_CD31	Contig_8	Claudin5_CD31	-0.464956	0.123358	34	0	0.000666749	0.185653
Claudin5_CD31	Contig_82053	Claudin5_CD31	-0.317669	0.0797054	34	0	0.000364748	0.185653
Claudin5_CD31	Contig_10897	Claudin5_CD31	-0.147468	0.045338	34	0	0.00269649	0.187587
Claudin5_CD31	Contig_1423	Claudin5_CD31	0.261777	0.079947	34	0	0.00254618	0.187587
Claudin5_CD31	Contig_2168	Claudin5_CD31	0.182931	0.0563031	34	0	0.00272223	0.187587
Claudin5_CD31	Contig_31799	Claudin5_CD31	0.169395	0.051671	34	0	0.00251967	0.187587
Claudin5_CD31	Contig_3200	Claudin5_CD31	0.324179	0.0996285	34	0	0.00268772	0.187587
Claudin5_CD31	Contig_11075	Claudin5_CD31	-0.113983	0.036475	34	0	0.00376571	0.209638
Claudin5_CD31	Contig_13517	Claudin5_CD31	-0.193719	0.0620104	34	0	0.00377535	0.209638
Claudin5_CD31	Contig_17263	Claudin5_CD31	-0.262916	0.0847929	34	0	0.00401023	0.209638
Claudin5_CD31	Contig_49133	Claudin5_CD31	-0.207787	0.065333	34	0	0.0032592	0.209638
Claudin5_CD31	Contig_76564	Claudin5_CD31	-0.168288	0.0531477	34	0	0.00338063	0.209638
Claudin5_CD31	Contig_82471	Claudin5_CD31	-0.226497	0.0718485	34	0	0.00350629	0.209638
Claudin5_CD31	Contig_87010	Claudin5_CD31	-0.283967	0.0913338	34	0	0.00392374	0.209638
Claudin5_CD31	Contig_4935	Claudin5_CD31	-0.293133	0.0955772	34	0	0.00437482	0.221074
Claudin5_CD31	Contig_3214	Claudin5_CD31	0.263027	0.0864239	34	0	0.0046478	0.227293
Claudin5_CD31	Contig_2500	Claudin5_CD31	0.278102	0.0920645	34	0	0.0049265	0.233393
Claudin5_CD31	Contig_12535	Claudin5_CD31	-0.238372	0.0800162	34	0	0.00547975	0.237352
Claudin5_CD31	Contig_14295	Claudin5_CD31	-0.220243	0.0737233	34	0	0.00536408	0.237352
Claudin5_CD31	Contig_86674	Claudin5_CD31	-0.527688	0.176117	34	0	0.00524481	0.237352
